# Supplementary material for: Clinical and Genetic Analysis of Costa Rican Patients With Parkinson's Disease
Source: Front Neurol. 2021 Aug 4;12:656342. doi: 10.3389/fneur.2021.656342 (PMC8371686; doi:10.3389/fneur.2021.656342)
Supplement: Supplementary file 1 [file Data_Sheet_1.ZIP]

Archive with 8 entries (8 files):
- Supplementary Figure 1.docx
- __MACOSX/._Supplementary Figure 1.docx
- Supplementary Figure 2.docx
- __MACOSX/._Supplementary Figure 2.docx
- Supplementary Table 1.docx
- __MACOSX/._Supplementary Table 1.docx
- Supplementary Tables Costa Rica updated.xlsx
- __MACOSX/._Supplementary Tables Costa Rica updated.xlsx
