# Supplementary material for: Clinical and Genetic Analysis of Costa Rican Patients With Parkinson's Disease
Source: Front Neurol. 2021 Aug 4;12:656342. doi: 10.3389/fneur.2021.656342 (PMC8371686; doi:10.3389/fneur.2021.656342)
Supplement: Supplementary file 1 [file Data_Sheet_1.ZIP › Supplementary Tables Costa Rica updated.xlsx]

## Sheet: Suppl Table 2 Rare Variants
Chr	Gene symbol (Gene)	Reference Allele	Mutant Allele	SNP	Variant class (VC)	Variant function type (VFT)	Coding variant type (VT)	Segregation Allele Count	Segregation Allele Frequency	Clinically significant variants from NCBI's ClinVar resource (ANNOVAR - clinvar_20170130) with infos CLINSIG CLNDBN CLNACC CLNDSDB CLNDSDBID (CLINVAR)	Detailed annotation of the variant (DA)
1	PARK7	T	C	1:8021770:T:C	SNP	UTR5		346	0.00289017		UTR5:PARK7:NM_007262(NM_007262:c.-1076T>C)|UTR5:PARK7:NM_001123377(NM_001123377:c.-1076T>C)
1	PARK7	G	T	1:8021771:G:T	SNP	UTR5		348	0.00574713		UTR5:PARK7:NM_007262(NM_007262:c.-1075G>T)|UTR5:PARK7:NM_001123377(NM_001123377:c.-1075G>T)
1	PARK7	C	T	1:8022946:C:T	SNP	intronic		348	0.00287356		intronic:PARK7:NM_007262|intronic:PARK7:NM_001123377
1	PARK7	C	T	rs11548937:C:T	SNP	exonic	synonymous_SNV	348	0.00287356	Likely_benign	exonic:synonymous_SNV:PARK7:NM_007262:exon4:c.C234T:p.G78G|exonic:synonymous_SNV:PARK7:NM_001123377:exon4:c.C234T:p.G78G
1	PARK7	G	A	rs71653619:G:A	SNP	exonic	nonsynonymous_SNV	348	0.00574713		exonic:nonsynonymous_SNV:PARK7:NM_007262:exon5:c.G293A:p.R98Q|exonic:nonsynonymous_SNV:PARK7:NM_001123377:exon5:c.G293A:p.R98Q
1	PARK7	G	A	rs200279625:G:A	SNP	intronic		342	0.00584795		intronic:PARK7:NM_007262|intronic:PARK7:NM_001123377
1	ATP13A2	G	A	rs530498867:G:A	SNP	intronic|upstream		332	0.00301205		intronic:ATP13A2:NM_022089|intronic:ATP13A2:NM_001141974|intronic:ATP13A2:NM_001141973|upstream:MFAP2:NM_017459|upstream:MFAP2:NM_002403|upstream:MFAP2:NM_001135248|upstream:MFAP2:NM_001135247
1	ATP13A2	G	A	rs1002072293:G:A	SNP	intronic		332	0.00301205		intronic:ATP13A2:NM_022089|intronic:ATP13A2:NM_001141974|intronic:ATP13A2:NM_001141973
1	ATP13A2	G	A	rs56290406:G:A	SNP	exonic	synonymous_SNV	326	0.00613497	Benign|Likely_benign	exonic:synonymous_SNV:ATP13A2:NM_022089:exon11:c.C1005T:p.A335A|exonic:synonymous_SNV:ATP13A2:NM_001141974:exon11:c.C990T:p.A330A|exonic:synonymous_SNV:ATP13A2:NM_001141973:exon11:c.C990T:p.A330A
1	ATP13A2	T	C	1:17326622:T:C	SNP	exonic	nonsynonymous_SNV	332	0.00301205		exonic:nonsynonymous_SNV:ATP13A2:NM_022089:exon11:c.A923G:p.D308G|exonic:nonsynonymous_SNV:ATP13A2:NM_001141974:exon11:c.A908G:p.D303G|exonic:nonsynonymous_SNV:ATP13A2:NM_001141973:exon11:c.A908G:p.D303G
1	ATP13A2	T	A	rs538497077:T:A	SNP	exonic_splicing	nonsynonymous_SNV	328	0.00304878		exonic_splicing:nonsynonymous_SNV:ATP13A2:NM_022089:exon10:c.A844T:p.S282C|exonic_splicing:nonsynonymous_SNV:ATP13A2:NM_001141974:exon10:c.A829T:p.S277C|exonic_splicing:nonsynonymous_SNV:ATP13A2:NM_001141973:exon10:c.A829T:p.S277C
1	ATP13A2	G	A	rs55842702:G:A	SNP	intronic		332	0.00301205		intronic:ATP13A2:NM_022089|intronic:ATP13A2:NM_001141974|intronic:ATP13A2:NM_001141973
1	PINK1	C	T	rs34677717:C:T	SNP	exonic	nonsynonymous_SNV	352	0.00284091		exonic:nonsynonymous_SNV:PINK1:NM_032409:exon2:c.C626T:p.P209L
1	PINK1	T	G	1:20966419:T:G	SNP	exonic	nonsynonymous_SNV	338	0.00295858		exonic:nonsynonymous_SNV:PINK1:NM_032409:exon3:c.T710G:p.M237R
1	PINK1	G	C	1:20972061:G:C	SNP	exonic|ncRNA_intronic	nonsynonymous_SNV	352	0.00284091		exonic:nonsynonymous_SNV:PINK1:NM_032409:exon5:c.G968C:p.C323S|ncRNA_intronic:PINK1-AS:NR_046507
1	PINK1	T	G	1:20972062:T:G	SNP	exonic|ncRNA_intronic	nonsynonymous_SNV	352	0.00284091		exonic:nonsynonymous_SNV:PINK1:NM_032409:exon5:c.T969G:p.C323W|ncRNA_intronic:PINK1-AS:NR_046507
1	PINK1	A	C	1:20972063:A:C	SNP	exonic|ncRNA_intronic	nonsynonymous_SNV	352	0.00568182		exonic:nonsynonymous_SNV:PINK1:NM_032409:exon5:c.A970C:p.T324P|ncRNA_intronic:PINK1-AS:NR_046507
1	PINK1	G	A	rs55831733:G:A	SNP	exonic|ncRNA_exonic	nonsynonymous_SNV	352	0.00284091		exonic:nonsynonymous_SNV:PINK1:NM_032409:exon5:c.G1015A:p.A339T|ncRNA_exonic:PINK1-AS:NR_046507
1	PINK1	G	A	rs61744200:G:A	SNP	exonic|ncRNA_exonic	nonsynonymous_SNV	350	0.00285714		exonic:nonsynonymous_SNV:PINK1:NM_032409:exon8:c.G1502A:p.R501Q|ncRNA_exonic:PINK1-AS:NR_046507
1	PINK1	G	A	rs115768147:G:A	SNP	ncRNA_exonic|UTR3		352	0.00284091		ncRNA_exonic:PINK1-AS:NR_046507|UTR3:PINK1:NM_032409(NM_032409:c.*40G>A)
1	PINK1	AC	A	1:20977738:AC:A	deletion	ncRNA_exonic|UTR3		350	0.00285714		ncRNA_exonic:PINK1-AS:NR_046507|UTR3:PINK1:NM_032409(NM_032409:c.*555delC)
1	PINK1	A	G	1:20977743:A:G	SNP	ncRNA_exonic|UTR3		352	0.00568182		ncRNA_exonic:PINK1-AS:NR_046507|UTR3:PINK1:NM_032409(NM_032409:c.*559A>G)
1	PINK1	G	C	1:20977744:G:C	SNP	ncRNA_exonic|UTR3		352	0.00284091		ncRNA_exonic:PINK1-AS:NR_046507|UTR3:PINK1:NM_032409(NM_032409:c.*560G>C)
1	PINK1	T	C	1:20977845:T:C	SNP	ncRNA_exonic|UTR3		352	0.00284091		ncRNA_exonic:PINK1-AS:NR_046507|UTR3:PINK1:NM_032409(NM_032409:c.*661T>C)
1	PINK1	T	A	1:20978044:T:A	SNP	ncRNA_exonic|downstream		352	0.00284091		ncRNA_exonic:PINK1-AS:NR_046507|downstream:PINK1:NM_032409
1	PINK1	C	T	1:20978049:C:T	SNP	ncRNA_exonic|downstream		352	0.00284091		ncRNA_exonic:PINK1-AS:NR_046507|downstream:PINK1:NM_032409
1	GBA	G	T	1:155205018:G:T	SNP	exonic	synonymous_SNV	352	0.00284091		exonic:synonymous_SNV:GBA:NM_001005742:exon11:c.G1473T:p.P491P
1	GBA	A	G	rs421016:A:G	SNP	exonic	nonsynonymous_SNV	352	0.00284091	Pathogenic	exonic:nonsynonymous_SNV:GBA:NM_001005742:exon11:c.A1448G:p.L483P
1	GBA	T	C	rs76763715:T:C	SNP	exonic	nonsynonymous_SNV	352	0.00284091	Pathogenic	exonic:nonsynonymous_SNV:GBA:NM_001005742:exon10:c.T1226C:p.N409S
1	GBA	G	A	rs75548401:G:A	SNP	exonic	nonsynonymous_SNV	352	0.00284091		exonic:nonsynonymous_SNV:GBA:NM_001005742:exon10:c.G1223A:p.T408M
12	LRRK2	G	A	12:40619053:G:A	SNP	exonic	synonymous_SNV	346	0.00289017		exonic:synonymous_SNV:LRRK2:NM_198578:exon1:c.G120A:p.E40E
12	LRRK2	G	T	12:40619071:G:T	SNP	exonic	synonymous_SNV	346	0.00289017		exonic:synonymous_SNV:LRRK2:NM_198578:exon1:c.G138T:p.T46T
12	LRRK2	C	T	rs72546335:C:T	SNP	exonic_splicing	nonsynonymous_SNV	352	0.00284091	Uncertain_significance	exonic_splicing:nonsynonymous_SNV:LRRK2:NM_198578:exon2:c.C155T:p.S52F
12	LRRK2	T	G	12:40619528:T:G	SNP	intronic		350	0.00571429		intronic:LRRK2:NM_198578
12	LRRK2	C	T	12:40619529:C:T	SNP	intronic		350	0.00285714		intronic:LRRK2:NM_198578
12	LRRK2	T	C	12:40619530:T:C	SNP	intronic		350	0.00285714		intronic:LRRK2:NM_198578
12	LRRK2	TG	T	12:40619531:TG:T	deletion	intronic|intronic		352	0.00284091		intronic:LRRK2:NM_198578|intronic:LRRK2:NM_198578
12	LRRK2	G	A	12:40619533:G:A	SNP	intronic		352	0.00284091		intronic:LRRK2:NM_198578
12	LRRK2	A	C	12:40619536:A:C	SNP	intronic		350	0.00285714		intronic:LRRK2:NM_198578
12	LRRK2	T	C	rs72546315:T:C	SNP	exonic	synonymous_SNV	352	0.00284091	Uncertain_significance	exonic:synonymous_SNV:LRRK2:NM_198578:exon7:c.T825C:p.H275H
12	LRRK2	A	G	rs7135747:A:G	SNP	intronic_splicing		350	0.00571429	Likely_benign	intronic_splicing:LRRK2:NM_198578(NM_198578:exon11:c.1182-4A>G)
12	LRRK2	A	G	rs41286478:A:G	SNP	intronic		352	0.00284091		intronic:LRRK2:NM_198578
12	LRRK2	G	A	rs146103273:G:A	SNP	exonic	synonymous_SNV	352	0.00568182		exonic:synonymous_SNV:LRRK2:NM_198578:exon19:c.G2322A:p.A774A
12	LRRK2	G	T	rs35173587:G:T	SNP	exonic	nonsynonymous_SNV	352	0.00284091	other	exonic:nonsynonymous_SNV:LRRK2:NM_198578:exon19:c.G2378T:p.R793M
12	LRRK2	A	G	rs182061057:A:G	SNP	intronic		352	0.00284091		intronic:LRRK2:NM_198578
12	LRRK2	T	C	12:40692144:T:C	SNP	exonic	nonsynonymous_SNV	350	0.00285714		exonic:nonsynonymous_SNV:LRRK2:NM_198578:exon24:c.T3196C:p.S1066P
12	LRRK2	C	G	12:40692216:C:G	SNP	exonic	nonsynonymous_SNV	352	0.00284091		exonic:nonsynonymous_SNV:LRRK2:NM_198578:exon24:c.C3268G:p.L1090V
12	LRRK2	C	G	rs4640000:C:G	SNP	exonic	nonsynonymous_SNV	350	0.00571429	Uncertain_significance	exonic:nonsynonymous_SNV:LRRK2:NM_198578:exon28:c.C3784G:p.P1262A
12	LRRK2	A	C	rs776146579:A:C	SNP	intronic		352	0.00568182		intronic:LRRK2:NM_198578
12	LRRK2	C	T	rs56082834:C:T	SNP	intronic_splicing		350	0.00285714		intronic_splicing:LRRK2:NM_198578(NM_198578:exon31:c.4318-6C>T)
12	LRRK2	G	A	rs35507033:G:A	SNP	exonic_splicing	nonsynonymous_SNV	352	0.00568182	Uncertain_significance	exonic_splicing:nonsynonymous_SNV:LRRK2:NM_198578:exon32:c.G4541A:p.R1514Q
12	LRRK2	T	C	12:40709172:T:C	SNP	intronic		352	0.00284091		intronic:LRRK2:NM_198578
12	LRRK2	T	C	12:40709180:T:C	SNP	intronic		346	0.00289017		intronic:LRRK2:NM_198578
12	LRRK2	T	C	12:40709181:T:C	SNP	intronic		348	0.00287356		intronic:LRRK2:NM_198578
12	LRRK2	C	T	rs760912433:C:T	SNP	exonic	nonsynonymous_SNV	352	0.00568182		exonic:nonsynonymous_SNV:LRRK2:NM_198578:exon34:c.C4856T:p.P1619L
12	LRRK2	A	G	12:40713821:A:G	SNP	exonic	nonsynonymous_SNV	352	0.00284091		exonic:nonsynonymous_SNV:LRRK2:NM_198578:exon34:c.A4859G:p.K1620R
12	LRRK2	A	G	12:40713824:A:G	SNP	exonic	nonsynonymous_SNV	352	0.00284091		exonic:nonsynonymous_SNV:LRRK2:NM_198578:exon34:c.A4862G:p.H1621R
12	LRRK2	C	A	rs765275134:C:A	SNP	exonic	nonsynonymous_SNV	352	0.00284091		exonic:nonsynonymous_SNV:LRRK2:NM_198578:exon34:c.C4863A:p.H1621Q
12	LRRK2	C	A	12:40713826:C:A	SNP	exonic	nonsynonymous_SNV	352	0.00284091		exonic:nonsynonymous_SNV:LRRK2:NM_198578:exon34:c.C4864A:p.P1622T
12	LRRK2	C	T	rs751492506:C:T	SNP	exonic	nonsynonymous_SNV	352	0.00284091		exonic:nonsynonymous_SNV:LRRK2:NM_198578:exon34:c.C4865T:p.P1622L
12	LRRK2	T	C	12:40713828:T:C	SNP	exonic	synonymous_SNV	352	0.00284091		exonic:synonymous_SNV:LRRK2:NM_198578:exon34:c.T4866C:p.P1622P
12	LRRK2	A	G	12:40713829:A:G	SNP	exonic	nonsynonymous_SNV	350	0.00285714		exonic:nonsynonymous_SNV:LRRK2:NM_198578:exon34:c.A4867G:p.K1623E
12	LRRK2	A	C	rs73097447:A:C	SNP	intronic		348	0.00287356		intronic:LRRK2:NM_198578
12	LRRK2	G	T	12:40716092:G:T	SNP	intronic		348	0.00574713		intronic:LRRK2:NM_198578
12	LRRK2	A	G	rs186250073:A:G	SNP	intronic		352	0.00284091		intronic:LRRK2:NM_198578
12	LRRK2	T	C	rs199695835:T:C	SNP	intronic		352	0.00284091		intronic:LRRK2:NM_198578
12	LRRK2	T	C	rs75415619:T:C	SNP	intronic		348	0.00287356		intronic:LRRK2:NM_198578
12	LRRK2	T	C	rs773085638:T:C	SNP	exonic_splicing	synonymous_SNV	348	0.00287356	Uncertain_significance	exonic_splicing:synonymous_SNV:LRRK2:NM_198578:exon45:c.T6582C:p.V2194V
12	LRRK2	A	G	rs199823070:A:G	SNP	UTR3		352	0.00284091	Uncertain_significance	UTR3:LRRK2:NM_198578(NM_198578:c.*1069A>G)
14	GCH1	G	C	14:55308682:G:C	SNP	downstream		332	0.00301205		downstream:GCH1:NM_001024071|downstream:GCH1:NM_001024070|downstream:GCH1:NM_001024024|downstream:GCH1:NM_000161
14	GCH1	A	G	rs17128017:A:G	SNP	UTR3		332	0.00301205	Likely_benign|Likely_benign	UTR3:GCH1:NM_001024071(NM_001024071:c.*937T>C)|UTR3:GCH1:NM_001024070(NM_001024070:c.*965T>C)|UTR3:GCH1:NM_001024024(NM_001024024:c.*969T>C)|UTR3:GCH1:NM_000161(NM_000161:c.*1915T>C)
14	GCH1	G	A	rs76009965:G:A	SNP	UTR3		332	0.0060241	Benign|Benign	UTR3:GCH1:NM_001024071(NM_001024071:c.*205C>T)|UTR3:GCH1:NM_001024070(NM_001024070:c.*233C>T)|UTR3:GCH1:NM_001024024(NM_001024024:c.*237C>T)|UTR3:GCH1:NM_000161(NM_000161:c.*1183C>T)
14	GCH1	G	C	rs113211390:G:C	SNP	UTR3		332	0.00301205	Likely_benign|Likely_benign	UTR3:GCH1:NM_001024071(NM_001024071:c.*198C>G)|UTR3:GCH1:NM_001024070(NM_001024070:c.*226C>G)|UTR3:GCH1:NM_001024024(NM_001024024:c.*230C>G)|UTR3:GCH1:NM_000161(NM_000161:c.*1176C>G)
14	GCH1	C	T	rs10151500:C:T	SNP	UTR3		330	0.0030303	Benign|Benign	UTR3:GCH1:NM_001024071(NM_001024071:c.*164G>A)|UTR3:GCH1:NM_001024070(NM_001024070:c.*192G>A)|UTR3:GCH1:NM_001024024(NM_001024024:c.*196G>A)|UTR3:GCH1:NM_000161(NM_000161:c.*1142G>A)
14	GCH1	G	GAT	rs144676716:G:GAT	insertion	UTR3		332	0.0060241	Benign|Benign	UTR3:GCH1:NM_001024071(NM_001024071:c.*78_*79insAT)|UTR3:GCH1:NM_001024070(NM_001024070:c.*106_*107insAT)|UTR3:GCH1:NM_001024024(NM_001024024:c.*110_*111insAT)|UTR3:GCH1:NM_000161(NM_000161:c.*1056_*1057insAT)
14	GCH1	T	C	14:55309990:T:C	SNP	intronic|UTR3		332	0.00301205		intronic:GCH1:NM_001024071|intronic:GCH1:NM_001024070|intronic:GCH1:NM_001024024|UTR3:GCH1:NM_000161(NM_000161:c.*745A>G)
14	GCH1	C	T	14:55309998:C:T	SNP	intronic|UTR3		332	0.00301205		intronic:GCH1:NM_001024071|intronic:GCH1:NM_001024070|intronic:GCH1:NM_001024024|UTR3:GCH1:NM_000161(NM_000161:c.*737G>A)
14	GCH1	G	A	14:55310653:G:A	SNP	intronic|UTR3		332	0.00301205		intronic:GCH1:NM_001024071|intronic:GCH1:NM_001024070|intronic:GCH1:NM_001024024|UTR3:GCH1:NM_000161(NM_000161:c.*82C>T)
14	GCH1	G	A	14:55310654:G:A	SNP	intronic|UTR3		332	0.00301205		intronic:GCH1:NM_001024071|intronic:GCH1:NM_001024070|intronic:GCH1:NM_001024024|UTR3:GCH1:NM_000161(NM_000161:c.*81C>T)
14	GCH1	T	C	rs41298442:T:C	SNP	exonic|intronic	nonsynonymous_SNV	332	0.00301205	Pathogenic|Pathogenic	exonic:nonsynonymous_SNV:GCH1:NM_001024024:exon6:c.A671G:p.K224R|exonic:nonsynonymous_SNV:GCH1:NM_000161:exon6:c.A671G:p.K224R|intronic:GCH1:NM_001024071|intronic:GCH1:NM_001024070
14	GCH1	G	A	rs146366914:G:A	SNP	intronic		330	0.0030303		intronic:GCH1:NM_001024071|intronic:GCH1:NM_001024070|intronic:GCH1:NM_001024024|intronic:GCH1:NM_000161
14	GCH1	T	C	14:55312635:T:C	SNP	intronic		330	0		intronic:GCH1:NM_001024071|intronic:GCH1:NM_001024070|intronic:GCH1:NM_001024024|intronic:GCH1:NM_000161
14	GCH1	T	C	rs185153971:T:C	SNP	intronic		332	0.00301205		intronic:GCH1:NM_001024071|intronic:GCH1:NM_001024070|intronic:GCH1:NM_001024024|intronic:GCH1:NM_000161
14	GCH1	G	A	rs28458175:G:A	SNP	UTR5		328	0.00304878	Benign|Benign|Benign	UTR5:GCH1:NM_001024071(NM_001024071:c.-40C>T)|UTR5:GCH1:NM_001024070(NM_001024070:c.-40C>T)|UTR5:GCH1:NM_001024024(NM_001024024:c.-40C>T)|UTR5:GCH1:NM_000161(NM_000161:c.-40C>T)
15	VPS13C	G	C	rs191825877:G:C	SNP	UTR3		348	0.00574713		UTR3:VPS13C:NM_020821(NM_020821:c.*1665C>G)|UTR3:VPS13C:NM_017684(NM_017684:c.*1665C>G)
15	VPS13C	T	C	rs79581350:T:C	SNP	UTR3		348	0.00287356		UTR3:VPS13C:NM_020821(NM_020821:c.*1645A>G)|UTR3:VPS13C:NM_017684(NM_017684:c.*1645A>G)
15	VPS13C	G	A	rs143644914:G:A	SNP	UTR3		346	0.00289017		UTR3:VPS13C:NM_020821(NM_020821:c.*653C>T)|UTR3:VPS13C:NM_017684(NM_017684:c.*653C>T)
15	VPS13C	A	G	rs111710593:A:G	SNP	intronic		350	0.00285714		intronic:VPS13C:NM_020821|intronic:VPS13C:NM_017684
15	VPS13C	A	G	15:62155653:A:G	SNP	exonic	synonymous_SNV	350	0.00285714		exonic:synonymous_SNV:VPS13C:NM_020821:exon82:c.T10938C:p.L3646L|exonic:synonymous_SNV:VPS13C:NM_017684:exon80:c.T10809C:p.L3603L
15	VPS13C	C	T	rs78445252:C:T	SNP	intronic|UTR3		350	0.00571429		intronic:VPS13C:NM_020821|intronic:VPS13C:NM_017684|UTR3:VPS13C:NM_018080(NM_018080:c.*2966G>A)|UTR3:VPS13C:NM_001018088(NM_001018088:c.*2966G>A)
15	VPS13C	G	T	rs149084217:G:T	SNP	intronic|UTR3		350	0.00285714		intronic:VPS13C:NM_020821|intronic:VPS13C:NM_017684|UTR3:VPS13C:NM_018080(NM_018080:c.*1387C>A)|UTR3:VPS13C:NM_001018088(NM_001018088:c.*1387C>A)
15	VPS13C	A	T	15:62159448:A:T	SNP	intronic|UTR3		342	0.00292398		intronic:VPS13C:NM_020821|intronic:VPS13C:NM_017684|UTR3:VPS13C:NM_018080(NM_018080:c.*675T>A)|UTR3:VPS13C:NM_001018088(NM_001018088:c.*675T>A)
15	VPS13C	T	C	rs74547524:T:C	SNP	intronic|UTR3		350	0.00571429		intronic:VPS13C:NM_020821|intronic:VPS13C:NM_017684|UTR3:VPS13C:NM_018080(NM_018080:c.*235A>G)|UTR3:VPS13C:NM_001018088(NM_001018088:c.*235A>G)
15	VPS13C	A	C	rs145106201:A:C	SNP	intronic		350	0.00571429		intronic:VPS13C:NM_020821|intronic:VPS13C:NM_018080|intronic:VPS13C:NM_017684|intronic:VPS13C:NM_001018088
15	VPS13C	T	G	15:62167917:T:G	SNP	intronic		350	0.00285714		intronic:VPS13C:NM_020821|intronic:VPS13C:NM_018080|intronic:VPS13C:NM_017684|intronic:VPS13C:NM_001018088
15	VPS13C	T	C	rs149307561:T:C	SNP	exonic	synonymous_SNV	348	0.00287356		exonic:synonymous_SNV:VPS13C:NM_020821:exon75:c.A10164G:p.R3388R|exonic:synonymous_SNV:VPS13C:NM_018080:exon73:c.A10035G:p.R3345R|exonic:synonymous_SNV:VPS13C:NM_017684:exon73:c.A10035G:p.R3345R|exonic:synonymous_SNV:VPS13C:NM_001018088:exon75:c.A10164G:p.R3388R
15	VPS13C	G	A	15:62173924:G:A	SNP	intronic		338	0.00295858		intronic:VPS13C:NM_020821|intronic:VPS13C:NM_018080|intronic:VPS13C:NM_017684|intronic:VPS13C:NM_001018088
15	VPS13C	G	C	rs115741196:G:C	SNP	exonic	nonsynonymous_SNV	350	0.00285714		exonic:nonsynonymous_SNV:VPS13C:NM_020821:exon69:c.C9526G:p.R3176G|exonic:nonsynonymous_SNV:VPS13C:NM_018080:exon67:c.C9397G:p.R3133G|exonic:nonsynonymous_SNV:VPS13C:NM_017684:exon67:c.C9397G:p.R3133G|exonic:nonsynonymous_SNV:VPS13C:NM_001018088:exon69:c.C9526G:p.R3176G
15	VPS13C	C	T	rs762825592:C:T	SNP	exonic	nonsynonymous_SNV	350	0.00285714		exonic:nonsynonymous_SNV:VPS13C:NM_020821:exon69:c.G9515A:p.R3172H|exonic:nonsynonymous_SNV:VPS13C:NM_018080:exon67:c.G9386A:p.R3129H|exonic:nonsynonymous_SNV:VPS13C:NM_017684:exon67:c.G9386A:p.R3129H|exonic:nonsynonymous_SNV:VPS13C:NM_001018088:exon69:c.G9515A:p.R3172H
15	VPS13C	G	A	rs115356484:G:A	SNP	exonic	synonymous_SNV	350	0.00285714		exonic:synonymous_SNV:VPS13C:NM_020821:exon68:c.C9408T:p.I3136I|exonic:synonymous_SNV:VPS13C:NM_018080:exon66:c.C9279T:p.I3093I|exonic:synonymous_SNV:VPS13C:NM_017684:exon66:c.C9279T:p.I3093I|exonic:synonymous_SNV:VPS13C:NM_001018088:exon68:c.C9408T:p.I3136I
15	VPS13C	G	A	rs114363669:G:A	SNP	exonic	synonymous_SNV	350	0.00285714		exonic:synonymous_SNV:VPS13C:NM_020821:exon67:c.C9195T:p.T3065T|exonic:synonymous_SNV:VPS13C:NM_018080:exon65:c.C9066T:p.T3022T|exonic:synonymous_SNV:VPS13C:NM_017684:exon65:c.C9066T:p.T3022T|exonic:synonymous_SNV:VPS13C:NM_001018088:exon67:c.C9195T:p.T3065T
15	VPS13C	C	T	rs74749187:C:T	SNP	exonic	synonymous_SNV	350	0.00285714		exonic:synonymous_SNV:VPS13C:NM_020821:exon67:c.G9165A:p.L3055L|exonic:synonymous_SNV:VPS13C:NM_018080:exon65:c.G9036A:p.L3012L|exonic:synonymous_SNV:VPS13C:NM_017684:exon65:c.G9036A:p.L3012L|exonic:synonymous_SNV:VPS13C:NM_001018088:exon67:c.G9165A:p.L3055L
15	VPS13C	T	C	rs116802310:T:C	SNP	exonic	nonsynonymous_SNV	350	0.00285714		exonic:nonsynonymous_SNV:VPS13C:NM_020821:exon66:c.A9080G:p.N3027S|exonic:nonsynonymous_SNV:VPS13C:NM_018080:exon64:c.A8951G:p.N2984S|exonic:nonsynonymous_SNV:VPS13C:NM_017684:exon64:c.A8951G:p.N2984S|exonic:nonsynonymous_SNV:VPS13C:NM_001018088:exon66:c.A9080G:p.N3027S
15	VPS13C	G	T	15:62199584:G:T	SNP	exonic_splicing	stopgain	350	0.00285714		exonic_splicing:stopgain:VPS13C:NM_020821:exon66:c.C8984A:p.S2995X|exonic_splicing:stopgain:VPS13C:NM_018080:exon64:c.C8855A:p.S2952X|exonic_splicing:stopgain:VPS13C:NM_017684:exon64:c.C8855A:p.S2952X|exonic_splicing:stopgain:VPS13C:NM_001018088:exon66:c.C8984A:p.S2995X
15	VPS13C	T	C	rs34060567:T:C	SNP	exonic	nonsynonymous_SNV	350	0.00285714		exonic:nonsynonymous_SNV:VPS13C:NM_020821:exon61:c.A8423G:p.K2808R|exonic:nonsynonymous_SNV:VPS13C:NM_018080:exon59:c.A8294G:p.K2765R|exonic:nonsynonymous_SNV:VPS13C:NM_017684:exon59:c.A8294G:p.K2765R|exonic:nonsynonymous_SNV:VPS13C:NM_001018088:exon61:c.A8423G:p.K2808R
15	VPS13C	G	A	rs35236516:G:A	SNP	exonic	nonsynonymous_SNV	338	0.00295858		exonic:nonsynonymous_SNV:VPS13C:NM_020821:exon61:c.C8188T:p.R2730C|exonic:nonsynonymous_SNV:VPS13C:NM_018080:exon59:c.C8059T:p.R2687C|exonic:nonsynonymous_SNV:VPS13C:NM_017684:exon59:c.C8059T:p.R2687C|exonic:nonsynonymous_SNV:VPS13C:NM_001018088:exon61:c.C8188T:p.R2730C
15	VPS13C	C	T	rs751099128:C:T	SNP	exonic	nonsynonymous_SNV	350	0.00285714		exonic:nonsynonymous_SNV:VPS13C:NM_020821:exon60:c.G8018A:p.R2673Q|exonic:nonsynonymous_SNV:VPS13C:NM_018080:exon58:c.G7889A:p.R2630Q|exonic:nonsynonymous_SNV:VPS13C:NM_017684:exon58:c.G7889A:p.R2630Q|exonic:nonsynonymous_SNV:VPS13C:NM_001018088:exon60:c.G8018A:p.R2673Q
15	VPS13C	C	T	rs758594920:C:T	SNP	intronic		348	0.00287356		intronic:VPS13C:NM_020821|intronic:VPS13C:NM_018080|intronic:VPS13C:NM_017684|intronic:VPS13C:NM_001018088
15	VPS13C	C	T	rs115481870:C:T	SNP	exonic	nonsynonymous_SNV	350	0.00285714		exonic:nonsynonymous_SNV:VPS13C:NM_020821:exon57:c.G7445A:p.R2482H|exonic:nonsynonymous_SNV:VPS13C:NM_018080:exon55:c.G7316A:p.R2439H|exonic:nonsynonymous_SNV:VPS13C:NM_017684:exon55:c.G7316A:p.R2439H|exonic:nonsynonymous_SNV:VPS13C:NM_001018088:exon57:c.G7445A:p.R2482H
15	VPS13C	T	C	rs770086114:T:C	SNP	exonic	synonymous_SNV	350	0.00285714		exonic:synonymous_SNV:VPS13C:NM_020821:exon57:c.A7422G:p.Q2474Q|exonic:synonymous_SNV:VPS13C:NM_018080:exon55:c.A7293G:p.Q2431Q|exonic:synonymous_SNV:VPS13C:NM_017684:exon55:c.A7293G:p.Q2431Q|exonic:synonymous_SNV:VPS13C:NM_001018088:exon57:c.A7422G:p.Q2474Q
15	VPS13C	G	A	rs80165703:G:A	SNP	intronic		350	0.00285714		intronic:VPS13C:NM_020821|intronic:VPS13C:NM_018080|intronic:VPS13C:NM_017684|intronic:VPS13C:NM_001018088
15	VPS13C	A	T	15:62214088:A:T	SNP	intronic		350	0.00285714		intronic:VPS13C:NM_020821|intronic:VPS13C:NM_018080|intronic:VPS13C:NM_017684|intronic:VPS13C:NM_001018088
15	VPS13C	T	TCC	15:62214264:T:TCC	insertion	intronic		350	0.00285714		intronic:VPS13C:NM_020821|intronic:VPS13C:NM_018080|intronic:VPS13C:NM_017684|intronic:VPS13C:NM_001018088
15	VPS13C	C	T	rs78530361:C:T	SNP	intronic		348	0.00287356		intronic:VPS13C:NM_020821|intronic:VPS13C:NM_018080|intronic:VPS13C:NM_017684|intronic:VPS13C:NM_001018088
15	VPS13C	A	G	rs201010563:A:G	SNP	exonic	nonsynonymous_SNV	350	0.00285714		exonic:nonsynonymous_SNV:VPS13C:NM_020821:exon51:c.T6145C:p.Y2049H|exonic:nonsynonymous_SNV:VPS13C:NM_018080:exon49:c.T6016C:p.Y2006H|exonic:nonsynonymous_SNV:VPS13C:NM_017684:exon49:c.T6016C:p.Y2006H|exonic:nonsynonymous_SNV:VPS13C:NM_001018088:exon51:c.T6145C:p.Y2049H
15	VPS13C	A	G	rs80349926:A:G	SNP	intronic		350	0.00285714		intronic:VPS13C:NM_020821|intronic:VPS13C:NM_018080|intronic:VPS13C:NM_017684|intronic:VPS13C:NM_001018088
15	VPS13C	T	C	rs750327428:T:C	SNP	intronic		348	0.00287356		intronic:VPS13C:NM_020821|intronic:VPS13C:NM_018080|intronic:VPS13C:NM_017684|intronic:VPS13C:NM_001018088
15	VPS13C	T	G	15:62232820:T:G	SNP	intronic		348	0.00287356		intronic:VPS13C:NM_020821|intronic:VPS13C:NM_018080|intronic:VPS13C:NM_017684|intronic:VPS13C:NM_001018088
15	VPS13C	C	A	rs77865111:C:A	SNP	intronic		350	0.00285714		intronic:VPS13C:NM_020821|intronic:VPS13C:NM_018080|intronic:VPS13C:NM_017684|intronic:VPS13C:NM_001018088
15	VPS13C	T	TA	rs199602573:T:TA	insertion	intronic_splicing		350	0.00285714		intronic_splicing:VPS13C:NM_020821(NM_020821:exon44:c.4760-2->T)|intronic_splicing:VPS13C:NM_018080(NM_018080:exon42:c.4631-2->T)|intronic_splicing:VPS13C:NM_017684(NM_017684:exon42:c.4631-2->T)|intronic_splicing:VPS13C:NM_001018088(NM_001018088:exon44:c.4760-2->T)
15	VPS13C	G	A	rs80151244:G:A	SNP	exonic	synonymous_SNV	348	0.00287356		exonic:synonymous_SNV:VPS13C:NM_020821:exon42:c.C4746T:p.I1582I|exonic:synonymous_SNV:VPS13C:NM_018080:exon40:c.C4617T:p.I1539I|exonic:synonymous_SNV:VPS13C:NM_017684:exon40:c.C4617T:p.I1539I|exonic:synonymous_SNV:VPS13C:NM_001018088:exon42:c.C4746T:p.I1582I
15	VPS13C	T	C	rs533766520:T:C	SNP	exonic	nonsynonymous_SNV	338	0.00295858		exonic:nonsynonymous_SNV:VPS13C:NM_020821:exon40:c.A4495G:p.N1499D|exonic:nonsynonymous_SNV:VPS13C:NM_018080:exon38:c.A4366G:p.N1456D|exonic:nonsynonymous_SNV:VPS13C:NM_017684:exon38:c.A4366G:p.N1456D|exonic:nonsynonymous_SNV:VPS13C:NM_001018088:exon40:c.A4495G:p.N1499D
15	VPS13C	T	C	rs8026956:T:C	SNP	exonic_splicing	nonsynonymous_SNV	350	0.00285714		exonic_splicing:nonsynonymous_SNV:VPS13C:NM_020821:exon39:c.A4453G:p.T1485A|exonic_splicing:nonsynonymous_SNV:VPS13C:NM_018080:exon37:c.A4324G:p.T1442A|exonic_splicing:nonsynonymous_SNV:VPS13C:NM_017684:exon37:c.A4324G:p.T1442A|exonic_splicing:nonsynonymous_SNV:VPS13C:NM_001018088:exon39:c.A4453G:p.T1485A
15	VPS13C	T	G	rs376214207:T:G	SNP	intronic_splicing		350	0.00285714		intronic_splicing:VPS13C:NM_020821(NM_020821:exon37:c.4056+3A>C)|intronic_splicing:VPS13C:NM_018080(NM_018080:exon35:c.3927+3A>C)|intronic_splicing:VPS13C:NM_017684(NM_017684:exon35:c.3927+3A>C)|intronic_splicing:VPS13C:NM_001018088(NM_001018088:exon37:c.4056+3A>C)
15	VPS13C	T	TA	rs532133120:T:TA	insertion	intronic		348	0.00287356		intronic:VPS13C:NM_020821|intronic:VPS13C:NM_018080|intronic:VPS13C:NM_017684|intronic:VPS13C:NM_001018088
15	VPS13C	A	G	rs372763676:A:G	SNP	intronic		350	0.00285714		intronic:VPS13C:NM_020821|intronic:VPS13C:NM_018080|intronic:VPS13C:NM_017684|intronic:VPS13C:NM_001018088
15	VPS13C	C	T	rs76571402:C:T	SNP	intronic		350	0.00285714		intronic:VPS13C:NM_020821|intronic:VPS13C:NM_018080|intronic:VPS13C:NM_017684|intronic:VPS13C:NM_001018088
15	VPS13C	C	A	rs372284601:C:A	SNP	intronic		350	0.00285714		intronic:VPS13C:NM_020821|intronic:VPS13C:NM_018080|intronic:VPS13C:NM_017684|intronic:VPS13C:NM_001018088
15	VPS13C	T	C	15:62269353:T:C	SNP	exonic	nonsynonymous_SNV	350	0.00571429		exonic:nonsynonymous_SNV:VPS13C:NM_020821:exon24:c.A2336G:p.H779R|exonic:nonsynonymous_SNV:VPS13C:NM_018080:exon22:c.A2207G:p.H736R|exonic:nonsynonymous_SNV:VPS13C:NM_017684:exon22:c.A2207G:p.H736R|exonic:nonsynonymous_SNV:VPS13C:NM_001018088:exon24:c.A2336G:p.H779R
15	VPS13C	T	G	rs115871350:T:G	SNP	exonic	synonymous_SNV	350	0.00285714		exonic:synonymous_SNV:VPS13C:NM_020821:exon21:c.A1929C:p.A643A|exonic:synonymous_SNV:VPS13C:NM_018080:exon19:c.A1800C:p.A600A|exonic:synonymous_SNV:VPS13C:NM_017684:exon19:c.A1800C:p.A600A|exonic:synonymous_SNV:VPS13C:NM_001018088:exon21:c.A1929C:p.A643A
15	VPS13C	C	T	15:62274799:C:T	SNP	intronic		350	0.00285714		intronic:VPS13C:NM_020821|intronic:VPS13C:NM_018080|intronic:VPS13C:NM_017684|intronic:VPS13C:NM_001018088
15	VPS13C	C	T	rs370587075:C:T	SNP	exonic	synonymous_SNV	350	0.00571429		exonic:synonymous_SNV:VPS13C:NM_020821:exon20:c.G1848A:p.P616P|exonic:synonymous_SNV:VPS13C:NM_018080:exon18:c.G1719A:p.P573P|exonic:synonymous_SNV:VPS13C:NM_017684:exon18:c.G1719A:p.P573P|exonic:synonymous_SNV:VPS13C:NM_001018088:exon20:c.G1848A:p.P616P
15	VPS13C	T	C	rs373096109:T:C	SNP	intronic		348	0.00287356		intronic:VPS13C:NM_020821|intronic:VPS13C:NM_018080|intronic:VPS13C:NM_017684|intronic:VPS13C:NM_001018088
15	VPS13C	T	C	rs117696749:T:C	SNP	intronic		350	0.00285714		intronic:VPS13C:NM_020821|intronic:VPS13C:NM_018080|intronic:VPS13C:NM_017684|intronic:VPS13C:NM_001018088
15	VPS13C	GA	G	15:62306198:GA:G	deletion	intronic		350	0.00285714		intronic:VPS13C:NM_020821|intronic:VPS13C:NM_018080|intronic:VPS13C:NM_017684|intronic:VPS13C:NM_001018088
15	VPS13C	G	C	15:62316122:G:C	SNP	intronic		350	0.00285714		intronic:VPS13C:NM_020821|intronic:VPS13C:NM_018080|intronic:VPS13C:NM_017684|intronic:VPS13C:NM_001018088
15	VPS13C	A	G	rs376886592:A:G	SNP	intronic		350	0.00285714		intronic:VPS13C:NM_020821|intronic:VPS13C:NM_018080|intronic:VPS13C:NM_017684|intronic:VPS13C:NM_001018088
15	VPS13C	C	T	rs115785518:C:T	SNP	intronic		350	0.00285714		intronic:VPS13C:NM_020821|intronic:VPS13C:NM_018080|intronic:VPS13C:NM_017684|intronic:VPS13C:NM_001018088
16	VPS35	ACT	A	rs777936455:ACT:A	deletion	intronic		340	0.00294118		intronic:VPS35:NM_018206
16	VPS35	A	G	rs148572750:A:G	SNP	exonic	synonymous_SNV	340	0.00294118		exonic:synonymous_SNV:VPS35:NM_018206:exon8:c.T834C:p.T278T
4	SNCA	A	C	4:90645857:A:C	SNP	UTR3		344	0		UTR3:SNCA:NM_007308(NM_007308:c.*1922T>G)|UTR3:SNCA:NM_001146055(NM_001146055:c.*1922T>G)|UTR3:SNCA:NM_001146054(NM_001146054:c.*1922T>G)|UTR3:SNCA:NM_000345(NM_000345:c.*1922T>G)
4	SNCA	G	A	rs17016072:G:A	SNP	UTR3		344	0.00581395	Likely_benign	UTR3:SNCA:NM_007308(NM_007308:c.*1677C>T)|UTR3:SNCA:NM_001146055(NM_001146055:c.*1677C>T)|UTR3:SNCA:NM_001146054(NM_001146054:c.*1677C>T)|UTR3:SNCA:NM_000345(NM_000345:c.*1677C>T)
4	SNCA	C	T	rs147204331:C:T	SNP	UTR3		340	0.00294118		UTR3:SNCA:NM_007308(NM_007308:c.*1224G>A)|UTR3:SNCA:NM_001146055(NM_001146055:c.*1224G>A)|UTR3:SNCA:NM_001146054(NM_001146054:c.*1224G>A)|UTR3:SNCA:NM_000345(NM_000345:c.*1224G>A)
4	SNCA	A	T	rs577490090:A:T	SNP	UTR3		344	0.00290698	Uncertain_significance	UTR3:SNCA:NM_007308(NM_007308:c.*860T>A)|UTR3:SNCA:NM_001146055(NM_001146055:c.*860T>A)|UTR3:SNCA:NM_001146054(NM_001146054:c.*860T>A)|UTR3:SNCA:NM_000345(NM_000345:c.*860T>A)
4	SNCA	C	T	rs35343095:C:T	SNP	UTR3		344	0.00290698		UTR3:SNCA:NM_007308(NM_007308:c.*822G>A)|UTR3:SNCA:NM_001146055(NM_001146055:c.*822G>A)|UTR3:SNCA:NM_001146054(NM_001146054:c.*822G>A)|UTR3:SNCA:NM_000345(NM_000345:c.*822G>A)
4	SNCA	A	G	4:90647055:A:G	SNP	UTR3		336	0.00297619		UTR3:SNCA:NM_007308(NM_007308:c.*724T>C)|UTR3:SNCA:NM_001146055(NM_001146055:c.*724T>C)|UTR3:SNCA:NM_001146054(NM_001146054:c.*724T>C)|UTR3:SNCA:NM_000345(NM_000345:c.*724T>C)
4	SNCA	C	T	4:90647447:C:T	SNP	UTR3		344	0.00290698		UTR3:SNCA:NM_007308(NM_007308:c.*332G>A)|UTR3:SNCA:NM_001146055(NM_001146055:c.*332G>A)|UTR3:SNCA:NM_001146054(NM_001146054:c.*332G>A)|UTR3:SNCA:NM_000345(NM_000345:c.*332G>A)
4	SNCA	A	C	rs10024743:A:C	SNP	UTR3		342	0.00292398	Likely_benign	UTR3:SNCA:NM_007308(NM_007308:c.*139T>G)|UTR3:SNCA:NM_001146055(NM_001146055:c.*139T>G)|UTR3:SNCA:NM_001146054(NM_001146054:c.*139T>G)|UTR3:SNCA:NM_000345(NM_000345:c.*139T>G)
4	SNCA	A	G	rs144274752:A:G	SNP	intronic		344	0.00581395		intronic:SNCA:NM_007308|intronic:SNCA:NM_001146055|intronic:SNCA:NM_001146054|intronic:SNCA:NM_000345
6	PARK2	G	A	6:161770039:G:A	SNP	UTR3		352	0.00284091		UTR3:PARK2:NM_013988(NM_013988:c.*1092C>T)|UTR3:PARK2:NM_013987(NM_013987:c.*1092C>T)|UTR3:PARK2:NM_004562(NM_004562:c.*1092C>T)
6	PARK2	G	A	rs149953814:G:A	SNP	exonic	nonsynonymous_SNV	352	0.00568182	Uncertain_significance	exonic:nonsynonymous_SNV:PARK2:NM_013988:exon9:c.C863T:p.P288L|exonic:nonsynonymous_SNV:PARK2:NM_013987:exon11:c.C1226T:p.P409L|exonic:nonsynonymous_SNV:PARK2:NM_004562:exon12:c.C1310T:p.P437L
6	PARK2	G	A	rs55830907:G:A	SNP	exonic	nonsynonymous_SNV	346	0.00289017		exonic:nonsynonymous_SNV:PARK2:NM_013988:exon8:c.C757T:p.R253C|exonic:nonsynonymous_SNV:PARK2:NM_013987:exon10:c.C1120T:p.R374C|exonic:nonsynonymous_SNV:PARK2:NM_004562:exon11:c.C1204T:p.R402C
6	PARK2	C	A	rs115979402:C:A	SNP	intronic		352	0.00284091		intronic:PARK2:NM_013988|intronic:PARK2:NM_013987|intronic:PARK2:NM_004562
6	PARK2	T	C	rs77112335:T:C	SNP	intronic		352	0.00568182		intronic:PARK2:NM_013988|intronic:PARK2:NM_013987|intronic:PARK2:NM_004562
6	PARK2	T	G	6:161990509:T:G	SNP	intronic		352	0.00284091		intronic:PARK2:NM_013988|intronic:PARK2:NM_013987|intronic:PARK2:NM_004562
6	PARK2	C	A	6:161990512:C:A	SNP	intronic		350	0.00285714		intronic:PARK2:NM_013988|intronic:PARK2:NM_013987|intronic:PARK2:NM_004562
6	PARK2	A	G	6:161990513:A:G	SNP	intronic		352	0.00284091		intronic:PARK2:NM_013988|intronic:PARK2:NM_013987|intronic:PARK2:NM_004562
6	PARK2	C	T	6:161990514:C:T	SNP	intronic		352	0.00284091		intronic:PARK2:NM_013988|intronic:PARK2:NM_013987|intronic:PARK2:NM_004562
6	PARK2	T	C	rs9456711:T:C	SNP	exonic	synonymous_SNV	340	0.00294118	Likely_benign	exonic:synonymous_SNV:PARK2:NM_013988:exon4:c.A336G:p.L112L|exonic:synonymous_SNV:PARK2:NM_013987:exon6:c.A699G:p.L233L|exonic:synonymous_SNV:PARK2:NM_004562:exon7:c.A783G:p.L261L
6	PARK2	G	A	rs114974496:G:A	SNP	exonic	synonymous_SNV	350	0.00285714		exonic:synonymous_SNV:PARK2:NM_013988:exon3:c.C267T:p.C89C|exonic:synonymous_SNV:PARK2:NM_013987:exon5:c.C630T:p.C210C|exonic:synonymous_SNV:PARK2:NM_004562:exon6:c.C714T:p.C238C
6	PARK2	T	G	rs9456735:T:G	SNP	exonic|intronic	nonsynonymous_SNV	350	0.00285714		exonic:nonsynonymous_SNV:PARK2:NM_004562:exon5:c.A574C:p.M192L|intronic:PARK2:NM_013988|intronic:PARK2:NM_013987
6	PARK2	A	AGAAAAAAAAAAAC	6:162683833:A:AGAAAAAAAAAAAC	insertion	intronic		352	0.00284091		intronic:PARK2:NM_013988|intronic:PARK2:NM_013987|intronic:PARK2:NM_004562
6	PARK2	G	A	rs148990138:G:A	SNP	exonic	nonsynonymous_SNV	352	0.00284091		exonic:nonsynonymous_SNV:PARK2:NM_013988:exon2:c.C110T:p.P37L|exonic:nonsynonymous_SNV:PARK2:NM_013987:exon2:c.C110T:p.P37L|exonic:nonsynonymous_SNV:PARK2:NM_004562:exon2:c.C110T:p.P37L

## Sheet: Suppl Table 3 Common Variants
Chr	Gene symbol (Gene)	Reference Allele	Mutant Allele	SNP	Allele Frequency affected	Allele Frequency control	Variant class (VC)	Variant function type (VFT)	Coding variant type (VT)	Detailed annotation of the variant (DA)	Clinically significant variants from NCBI's ClinVar resource (ANNOVAR - clinvar_20170130) with infos CLINSIG CLNDBN CLNACC CLNDSDB CLNDSDBID (CLINVAR)
1	ATP13A2	G	A	rs183590584:G:A	0	0.02597	SNP	intronic		intronic:ATP13A2:NM_022089|intronic:ATP13A2:NM_001141974|intronic:ATP13A2:NM_001141973
1	ATP13A2	C	T	rs61741838:C:T	0	0.01299	SNP	exonic	synonymous_SNV	exonic:synonymous_SNV:ATP13A2:NM_022089:exon2:c.G36A:p.T12T|exonic:synonymous_SNV:ATP13A2:NM_001141974:exon2:c.G36A:p.T12T|exonic:synonymous_SNV:ATP13A2:NM_001141973:exon2:c.G36A:p.T12T
1	ATP13A2	C	T	rs41273157:C:T	0.005376	0.01299	SNP	intronic		intronic:ATP13A2:NM_022089|intronic:ATP13A2:NM_001141974|intronic:ATP13A2:NM_001141973
1	ATP13A2	C	A	rs563379285:C:A	0.01075	0	SNP	intronic|upstream		intronic:ATP13A2:NM_022089|intronic:ATP13A2:NM_001141974|intronic:ATP13A2:NM_001141973|upstream:MFAP2:NM_017459|upstream:MFAP2:NM_002403|upstream:MFAP2:NM_001135248|upstream:MFAP2:NM_001135247
1	ATP13A2	G	A	rs56351817:G:A	0.01613	0	SNP	exonic	synonymous_SNV	exonic:synonymous_SNV:ATP13A2:NM_022089:exon16:c.C1614T:p.P538P|exonic:synonymous_SNV:ATP13A2:NM_001141974:exon16:c.C1599T:p.P533P|exonic:synonymous_SNV:ATP13A2:NM_001141973:exon16:c.C1599T:p.P533P	Benign
1	ATP13A2	C	T	rs56146840:C:T	0.02717	0.02703	SNP	intronic|upstream		intronic:ATP13A2:NM_022089|intronic:ATP13A2:NM_001141974|intronic:ATP13A2:NM_001141973|upstream:MFAP2:NM_017459|upstream:MFAP2:NM_002403|upstream:MFAP2:NM_001135248|upstream:MFAP2:NM_001135247	Benign
1	ATP13A2	C	T	rs3738815:C:T	0.2802	0.38	SNP	exonic|upstream	synonymous_SNV	exonic:synonymous_SNV:ATP13A2:NM_022089:exon25:c.G2790A:p.S930S|exonic:synonymous_SNV:ATP13A2:NM_001141974:exon24:c.G2658A:p.S886S|exonic:synonymous_SNV:ATP13A2:NM_001141973:exon25:c.G2775A:p.S925S|upstream:MFAP2:NM_017459|upstream:MFAP2:NM_002403|upstream:MFAP2:NM_001135248|upstream:MFAP2:NM_001135247	Benign|Benign
1	ATP13A2	A	G	rs3738814:A:G	0.456	0.5473	SNP	intronic		intronic:ATP13A2:NM_022089|intronic:ATP13A2:NM_001141974|intronic:ATP13A2:NM_001141973
1	ATP13A2	C	T	rs3170740:C:T	0.5108	0.4221	SNP	exonic|upstream	synonymous_SNV	exonic:synonymous_SNV:ATP13A2:NM_022089:exon29:c.G3516A:p.P1172P|exonic:synonymous_SNV:ATP13A2:NM_001141973:exon29:c.G3501A:p.P1167P|exonic:nonsynonymous_SNV:ATP13A2:NM_001141974:exon27:c.G3214A:p.A1072T|upstream:MFAP2:NM_017459|upstream:MFAP2:NM_002403|upstream:MFAP2:NM_001135248|upstream:MFAP2:NM_001135247	Benign|Benign
1	ATP13A2	C	T	rs761421:C:T	0.5163	0.4257	SNP	exonic|upstream	synonymous_SNV	exonic:synonymous_SNV:ATP13A2:NM_022089:exon26:c.G2970A:p.V990V|exonic:synonymous_SNV:ATP13A2:NM_001141974:exon25:c.G2838A:p.V946V|exonic:synonymous_SNV:ATP13A2:NM_001141973:exon26:c.G2955A:p.V985V|upstream:MFAP2:NM_017459|upstream:MFAP2:NM_002403|upstream:MFAP2:NM_001135248|upstream:MFAP2:NM_001135247	Benign|Benign
1	ATP13A2	G	A	rs2076603:G:A	0.5944	0.527	SNP	exonic	synonymous_SNV	exonic:synonymous_SNV:ATP13A2:NM_022089:exon17:c.C1815T:p.P605P|exonic:synonymous_SNV:ATP13A2:NM_001141974:exon17:c.C1800T:p.P600P|exonic:synonymous_SNV:ATP13A2:NM_001141973:exon17:c.C1800T:p.P600P	Benign|Benign
14	GCH1	AAAG	A	rs145762799:AAAG:A	0.005155	0.01948	deletion	intronic|UTR3		intronic:GCH1:NM_001024071|intronic:GCH1:NM_001024070|intronic:GCH1:NM_001024024|UTR3:GCH1:NM_000161(NM_000161:c.*894_*892delCTT)	Benign|Benign
14	GCH1	A	T	rs566705845:A:T	0.01031	0	SNP	UTR3		UTR3:GCH1:NM_001024071(NM_001024071:c.*105T>A)|UTR3:GCH1:NM_001024070(NM_001024070:c.*133T>A)|UTR3:GCH1:NM_001024024(NM_001024024:c.*137T>A)|UTR3:GCH1:NM_000161(NM_000161:c.*1083T>A)
14	GCH1	T	C	rs41298442:T:C	0.01031	0	SNP	exonic|intronic	nonsynonymous_SNV	exonic:nonsynonymous_SNV:GCH1:NM_001024024:exon6:c.A671G:p.K224R|exonic:nonsynonymous_SNV:GCH1:NM_000161:exon6:c.A671G:p.K224R|intronic:GCH1:NM_001024071|intronic:GCH1:NM_001024070	Pathogenic|Pathogenic
14	GCH1	A	AAT	rs55885280:A:AAT	0.01562	0.006667	insertion	UTR3		UTR3:GCH1:NM_001024071(NM_001024071:c.*486_*487insAT)|UTR3:GCH1:NM_001024070(NM_001024070:c.*514_*515insAT)|UTR3:GCH1:NM_001024024(NM_001024024:c.*518_*519insAT)|UTR3:GCH1:NM_000161(NM_000161:c.*1464_*1465insAT)	Likely_benign|Likely_benign
14	GCH1	G	A	rs56130647:G:A	0.04167	0.04545	SNP	UTR3		UTR3:GCH1:NM_001024071(NM_001024071:c.*252C>T)|UTR3:GCH1:NM_001024070(NM_001024070:c.*280C>T)|UTR3:GCH1:NM_001024024(NM_001024024:c.*284C>T)|UTR3:GCH1:NM_000161(NM_000161:c.*1230C>T)	Benign|Benign
14	GCH1	T	C	rs45454691:T:C	0.04891	0.05195	SNP	intronic|UTR3		intronic:GCH1:NM_001024071|intronic:GCH1:NM_001024070|intronic:GCH1:NM_001024024|UTR3:GCH1:NM_000161(NM_000161:c.*732A>G)	Benign|Benign
14	GCH1	G	A	rs841:G:A	0.3	0.3108	SNP	intronic|UTR3		intronic:GCH1:NM_001024071|intronic:GCH1:NM_001024070|intronic:GCH1:NM_001024024|UTR3:GCH1:NM_000161(NM_000161:c.*243C>T)	Benign|Benign
14	GCH1	C	A	rs6572984:C:A	1	1	SNP	UTR3		UTR3:GCH1:NM_001024071(NM_001024071:c.*987G>T)|UTR3:GCH1:NM_001024070(NM_001024070:c.*1015G>T)|UTR3:GCH1:NM_001024024(NM_001024024:c.*1019G>T)|UTR3:GCH1:NM_000161(NM_000161:c.*1965G>T)
12	LRRK2	A	G	rs745435795:A:G	0	0.03896	SNP	intronic		intronic:LRRK2:NM_198578
12	LRRK2	T	C	rs35602796:T:C	0	0.03797	SNP	exonic	nonsynonymous_SNV	exonic:nonsynonymous_SNV:LRRK2:NM_198578:exon38:c.T5606C:p.M1869T	Uncertain_significance
12	LRRK2	T	C	rs35303786:T:C	0.005102	0.01266	SNP	exonic	nonsynonymous_SNV	exonic:nonsynonymous_SNV:LRRK2:NM_198578:exon34:c.T4937C:p.M1646T	other
12	LRRK2	CT	C	rs200829235:CT:C	0.005263	0.01923	deletion	intronic|intronic		intronic:LRRK2:NM_198578|intronic:LRRK2:NM_198578	Likely_benign
12	LRRK2	A	G	12:40713822:A:G	0.0102	0	SNP	exonic	synonymous_SNV	exonic:synonymous_SNV:LRRK2:NM_198578:exon34:c.A4860G:p.K1620K
12	LRRK2	A	G	rs10878307:A:G	0.0102	0.08861	SNP	exonic	nonsynonymous_SNV	exonic:nonsynonymous_SNV:LRRK2:NM_198578:exon18:c.A2167G:p.I723V	other
12	LRRK2	G	C	rs112643657:G:C	0.01053	0.006329	SNP	upstream		upstream:LRRK2:NM_198578	Likely_benign
12	LRRK2	T	A	12:40637339:T:A	0.01531	0	SNP	intronic		intronic:LRRK2:NM_198578
12	LRRK2	T	G	rs192802723:T:G	0.01531	0.006329	SNP	intronic		intronic:LRRK2:NM_198578
12	LRRK2	C	T	rs33958906:C:T	0.01531	0.03797	SNP	exonic	nonsynonymous_SNV	exonic:nonsynonymous_SNV:LRRK2:NM_198578:exon32:c.C4624T:p.P1542S	other
12	LRRK2	A	G	rs33995883:A:G	0.01531	0.01899	SNP	exonic	nonsynonymous_SNV	exonic:nonsynonymous_SNV:LRRK2:NM_198578:exon42:c.A6241G:p.N2081D	other
12	LRRK2	C	T	rs2404834:C:T	0.05612	0.06962	SNP	intronic		intronic:LRRK2:NM_198578
12	LRRK2	A	G	rs33962975:A:G	0.06122	0.06962	SNP	exonic	synonymous_SNV	exonic:synonymous_SNV:LRRK2:NM_198578:exon48:c.A7155G:p.G2385G	other
12	LRRK2	C	T	rs36220738:C:T	0.1042	0.08974	SNP	intronic		intronic:LRRK2:NM_198578
12	LRRK2	G	A	rs11176143:G:A	0.1071	0.1346	SNP	intronic		intronic:LRRK2:NM_198578
12	LRRK2	G	A	rs11175964:G:A	0.148	0.1346	SNP	exonic	synonymous_SNV	exonic:synonymous_SNV:LRRK2:NM_198578:exon30:c.G4269A:p.K1423K	other
12	LRRK2	C	G	rs7308720:C:G	0.1576	0.1316	SNP	exonic_splicing	nonsynonymous_SNV	exonic_splicing:nonsynonymous_SNV:LRRK2:NM_198578:exon14:c.C1653G:p.N551K	other
12	LRRK2	G	A	rs7133914:G:A	0.1882	0.1558	SNP	exonic_splicing	nonsynonymous_SNV	exonic_splicing:nonsynonymous_SNV:LRRK2:NM_198578:exon30:c.G4193A:p.R1398H	other
12	LRRK2	C	A	rs7955902:C:A	0.199	0.2237	SNP	intronic		intronic:LRRK2:NM_198578	Benign
12	LRRK2	T	A	rs11564148:T:A	0.2449	0.2756	SNP	exonic	nonsynonymous_SNV	exonic:nonsynonymous_SNV:LRRK2:NM_198578:exon34:c.T4939A:p.S1647T	other
12	LRRK2	G	A	rs10878405:G:A	0.2551	0.2975	SNP	exonic	synonymous_SNV	exonic:synonymous_SNV:LRRK2:NM_198578:exon43:c.G6324A:p.E2108E	other
12	LRRK2	C	CT	rs397692808:C:CT	0.2717	0.3026	insertion	intronic		intronic:LRRK2:NM_198578	Benign
12	LRRK2	T	C	rs10878245:T:C	0.3351	0.3442	SNP	exonic	synonymous_SNV	exonic:synonymous_SNV:LRRK2:NM_198578:exon5:c.T457C:p.L153L	other
12	LRRK2	T	C	rs3761863:T:C	0.5825	0.5949	SNP	exonic	nonsynonymous_SNV	exonic:nonsynonymous_SNV:LRRK2:NM_198578:exon49:c.T7190C:p.M2397T	Uncertain_significance\x2cBenign
12	LRRK2	AT	A	rs11317573:AT:A	0.6222	0.6164	deletion	intronic		intronic:LRRK2:NM_198578
12	LRRK2	T	C	rs1896252:T:C	0.648	0.6013	SNP	intronic		intronic:LRRK2:NM_198578
12	LRRK2	T	A	rs7307276:T:A	0.648	0.6076	SNP	intronic		intronic:LRRK2:NM_198578
12	LRRK2	T	C	rs10878371:T:C	0.648	0.6076	SNP	exonic	synonymous_SNV	exonic:synonymous_SNV:LRRK2:NM_198578:exon37:c.T5457C:p.G1819G	other
12	LRRK2	A	G	rs11176013:A:G	0.6489	0.6104	SNP	exonic	synonymous_SNV	exonic:synonymous_SNV:LRRK2:NM_198578:exon34:c.A4911G:p.K1637K	other
12	LRRK2	C	T	rs7137665:C:T	0.7041	0.6646	SNP	intronic		intronic:LRRK2:NM_198578
12	LRRK2	T	C	rs1352879:T:C	0.9745	0.9873	SNP	intronic		intronic:LRRK2:NM_198578
12	LRRK2	G	A	rs2256408:G:A	0.9845	1	SNP	exonic_splicing	nonsynonymous_SNV	exonic_splicing:nonsynonymous_SNV:LRRK2:NM_198578:exon1:c.G149A:p.R50H	Uncertain_significance
6	PARK2	TTATC	T	rs572345942:TTATC:T	0.0102	0.006329	deletion	UTR3		UTR3:PARK2:NM_013988(NM_013988:c.*890_*887delGATA)|UTR3:PARK2:NM_013987(NM_013987:c.*890_*887delGATA)|UTR3:PARK2:NM_004562(NM_004562:c.*890_*887delGATA)	Uncertain_significance
6	PARK2	G	A	rs34424986:G:A	0.0102	0	SNP	exonic	nonsynonymous_SNV	exonic:nonsynonymous_SNV:PARK2:NM_013988:exon4:c.C376T:p.R126W|exonic:nonsynonymous_SNV:PARK2:NM_013987:exon6:c.C739T:p.R247W|exonic:nonsynonymous_SNV:PARK2:NM_004562:exon7:c.C823T:p.R275W	Pathogenic|Pathogenic
6	PARK2	G	C	rs55654276:G:C	0.0102	0	SNP	exonic|intronic	nonsynonymous_SNV	exonic:nonsynonymous_SNV:PARK2:NM_013987:exon4:c.C458G:p.P153R|exonic:nonsynonymous_SNV:PARK2:NM_004562:exon4:c.C458G:p.P153R|intronic:PARK2:NM_013988
6	PARK2	C	T	rs148426411:C:T	0.01031	0	SNP	UTR3		UTR3:PARK2:NM_013988(NM_013988:c.*1909G>A)|UTR3:PARK2:NM_013987(NM_013987:c.*1909G>A)|UTR3:PARK2:NM_004562(NM_004562:c.*1909G>A)
6	PARK2	C	T	rs77283740:C:T	0.01031	0.006494	SNP	UTR3		UTR3:PARK2:NM_013988(NM_013988:c.*1695G>A)|UTR3:PARK2:NM_013987(NM_013987:c.*1695G>A)|UTR3:PARK2:NM_004562(NM_004562:c.*1695G>A)	Uncertain_significance
6	PARK2	G	T	rs11961229:G:T	0.01531	0	SNP	UTR3		UTR3:PARK2:NM_013988(NM_013988:c.*1462C>A)|UTR3:PARK2:NM_013987(NM_013987:c.*1462C>A)|UTR3:PARK2:NM_004562(NM_004562:c.*1462C>A)	Uncertain_significance
6	PARK2	G	A	rs11961237:G:A	0.01531	0	SNP	UTR3		UTR3:PARK2:NM_013988(NM_013988:c.*1407C>T)|UTR3:PARK2:NM_013987(NM_013987:c.*1407C>T)|UTR3:PARK2:NM_004562(NM_004562:c.*1407C>T)
6	PARK2	G	A	rs77926621:G:A	0.01531	0.01899	SNP	UTR3		UTR3:PARK2:NM_013988(NM_013988:c.*1252C>T)|UTR3:PARK2:NM_013987(NM_013987:c.*1252C>T)|UTR3:PARK2:NM_004562(NM_004562:c.*1252C>T)	Uncertain_significance
6	PARK2	T	TGC	rs544293869:T:TGC	0.01531	0.01899	insertion	UTR3		UTR3:PARK2:NM_013988(NM_013988:c.*107_*108insGC)|UTR3:PARK2:NM_013987(NM_013987:c.*107_*108insGC)|UTR3:PARK2:NM_004562(NM_004562:c.*107_*108insGC)
6	PARK2	T	A	rs74701717:T:A	0.01531	0.01899	SNP	UTR3		UTR3:PARK2:NM_013988(NM_013988:c.*820A>T)|UTR3:PARK2:NM_013987(NM_013987:c.*820A>T)|UTR3:PARK2:NM_004562(NM_004562:c.*820A>T)	Likely_benign
6	PARK2	T	C	rs62637702:T:C	0.01531	0.01899	SNP	UTR3		UTR3:PARK2:NM_013988(NM_013988:c.*94A>G)|UTR3:PARK2:NM_013987(NM_013987:c.*94A>G)|UTR3:PARK2:NM_004562(NM_004562:c.*94A>G)
6	PARK2	C	T	rs1801334:C:T	0.01531	0.02532	SNP	exonic	nonsynonymous_SNV	exonic:nonsynonymous_SNV:PARK2:NM_013988:exon8:c.G733A:p.D245N|exonic:nonsynonymous_SNV:PARK2:NM_013987:exon10:c.G1096A:p.D366N|exonic:nonsynonymous_SNV:PARK2:NM_004562:exon11:c.G1180A:p.D394N	Benign|Benign
6	PARK2	G	A	rs16892481:G:A	0.01546	0	SNP	UTR3		UTR3:PARK2:NM_013988(NM_013988:c.*1694C>T)|UTR3:PARK2:NM_013987(NM_013987:c.*1694C>T)|UTR3:PARK2:NM_004562(NM_004562:c.*1694C>T)	Uncertain_significance
6	PARK2	C	T	rs77795533:C:T	0.03093	0	SNP	exonic	synonymous_SNV	exonic:synonymous_SNV:PARK2:NM_013988:exon2:c.G111A:p.P37P|exonic:synonymous_SNV:PARK2:NM_013987:exon2:c.G111A:p.P37P|exonic:synonymous_SNV:PARK2:NM_004562:exon2:c.G111A:p.P37P	Likely_benign
6	PARK2	G	T	rs71653628:G:T	0.05102	0.03165	SNP	UTR3		UTR3:PARK2:NM_013988(NM_013988:c.*320C>A)|UTR3:PARK2:NM_013987(NM_013987:c.*320C>A)|UTR3:PARK2:NM_004562(NM_004562:c.*320C>A)
6	PARK2	G	A	rs41268561:G:A	0.06701	0.08861	SNP	intronic		intronic:PARK2:NM_013988|intronic:PARK2:NM_013987|intronic:PARK2:NM_004562
6	PARK2	C	T	rs1122470:C:T	0.07653	0.03846	SNP	UTR3		UTR3:PARK2:NM_013988(NM_013988:c.*2021G>A)|UTR3:PARK2:NM_013987(NM_013987:c.*2021G>A)|UTR3:PARK2:NM_004562(NM_004562:c.*2021G>A)	Likely_benign
6	PARK2	T	C	rs3734464:T:C	0.07653	0.07595	SNP	UTR3		UTR3:PARK2:NM_013988(NM_013988:c.*1296A>G)|UTR3:PARK2:NM_013987(NM_013987:c.*1296A>G)|UTR3:PARK2:NM_004562(NM_004562:c.*1296A>G)	Likely_benign
6	PARK2	C	T	rs1801474:C:T	0.102	0.1899	SNP	exonic|intronic	nonsynonymous_SNV	exonic:nonsynonymous_SNV:PARK2:NM_013987:exon4:c.G500A:p.S167N|exonic:nonsynonymous_SNV:PARK2:NM_004562:exon4:c.G500A:p.S167N|intronic:PARK2:NM_013988	Benign|Benign|Likely_benign
6	PARK2	G	A	rs71653629:G:A	0.1158	0.1301	SNP	UTR3		UTR3:PARK2:NM_013988(NM_013988:c.*652C>T)|UTR3:PARK2:NM_013987(NM_013987:c.*652C>T)|UTR3:PARK2:NM_004562(NM_004562:c.*652C>T)	Likely_benign
6	PARK2	C	G	rs1801582:C:G	0.1531	0.1962	SNP	exonic	nonsynonymous_SNV	exonic:nonsynonymous_SNV:PARK2:NM_013988:exon7:c.G691C:p.V231L|exonic:nonsynonymous_SNV:PARK2:NM_013987:exon9:c.G1054C:p.V352L|exonic:nonsynonymous_SNV:PARK2:NM_004562:exon10:c.G1138C:p.V380L	Benign|Benign|Likely_benign
6	PARK2	G	A	rs10945756:G:A	0.1701	0.1733	SNP	intronic		intronic:PARK2:NM_013988|intronic:PARK2:NM_013987|intronic:PARK2:NM_004562
6	PARK2	C	T	rs3765474:C:T	0.5051	0.481	SNP	intronic		intronic:PARK2:NM_013988|intronic:PARK2:NM_013987|intronic:PARK2:NM_004562
6	PARK2	A	G	rs4709583:A:G	0.9286	0.962	SNP	intronic		intronic:PARK2:NM_013988|intronic:PARK2:NM_013987|intronic:PARK2:NM_004562	Benign
1	PARK7	C	T	rs960026894:C:T	0	0.01299	SNP	upstream		upstream:PARK7:NM_007262|upstream:PARK7:NM_001123377
1	PARK7	C	T	rs374236728:C:T	0.005208	0.01299	SNP	exonic	synonymous_SNV	exonic:synonymous_SNV:PARK7:NM_007262:exon3:c.C102T:p.T34T|exonic:synonymous_SNV:PARK7:NM_001123377:exon3:c.C102T:p.T34T
1	PARK7	A	G	rs72854880:A:G	0.005208	0.01316	SNP	intronic		intronic:PARK7:NM_007262|intronic:PARK7:NM_001123377
1	PARK7	C	T	rs7534132:C:T	0.01531	0.01316	SNP	intronic		intronic:PARK7:NM_007262|intronic:PARK7:NM_001123377
1	PARK7	A	G	rs72854882:A:G	0.01531	0.01948	SNP	intronic		intronic:PARK7:NM_007262|intronic:PARK7:NM_001123377	Likely_benign
1	PARK7	A	G	rs372392694:A:G	0.02604	0.04605	SNP	intronic		intronic:PARK7:NM_007262|intronic:PARK7:NM_001123377
1	PARK7	G	A	rs17523802:G:A	0.1122	0.1104	SNP	UTR5		UTR5:PARK7:NM_007262(NM_007262:c.-1106G>A)|UTR5:PARK7:NM_001123377(NM_001123377:c.-1106G>A)	Likely_benign
1	PARK7	G	A	rs389298:G:A	0.2245	0.2013	SNP	intronic		intronic:PARK7:NM_007262|intronic:PARK7:NM_001123377
1	PARK7	T	G	rs2641116:T:G	0.3112	0.2532	SNP	intronic		intronic:PARK7:NM_007262|intronic:PARK7:NM_001123377
1	PARK7	G	A	rs2641117:G:A	0.3505	0.3312	SNP	intronic		intronic:PARK7:NM_007262|intronic:PARK7:NM_001123377
1	PINK1	C	T	1:20978054:C:T	0	0.01266	SNP	ncRNA_exonic|downstream		ncRNA_exonic:PINK1-AS:NR_046507|downstream:PINK1:NM_032409
1	PINK1	A	C	1:20978055:A:C	0	0.01266	SNP	ncRNA_exonic|downstream		ncRNA_exonic:PINK1-AS:NR_046507|downstream:PINK1:NM_032409
1	PINK1	A	C	1:20978043:A:C	0.005102	0.01266	SNP	ncRNA_exonic|downstream		ncRNA_exonic:PINK1-AS:NR_046507|downstream:PINK1:NM_032409
1	PINK1	T	C	1:20978057:T:C	0.005155	0.01899	SNP	ncRNA_exonic|downstream		ncRNA_exonic:PINK1-AS:NR_046507|downstream:PINK1:NM_032409
1	PINK1	G	A	rs56200357:G:A	0.0102	0	SNP	exonic|ncRNA_intronic	synonymous_SNV	exonic:synonymous_SNV:PINK1:NM_032409:exon4:c.G936A:p.R312R|ncRNA_intronic:PINK1-AS:NR_046507	Uncertain_significance
1	PINK1	C	T	rs71653623:C:T	0.0102	0	SNP	intronic|ncRNA_exonic		intronic:PINK1:NM_032409|ncRNA_exonic:PINK1-AS:NR_046507
1	PINK1	C	CAGTA	1:20977710:C:CAGTA	0.01531	0.02532	insertion	ncRNA_exonic|UTR3		ncRNA_exonic:PINK1-AS:NR_046507|UTR3:PINK1:NM_032409(NM_032409:c.*526_*527insAGTA)	Uncertain_significance
1	PINK1	G	A	rs3738136:G:A	0.06122	0.05063	SNP	exonic|ncRNA_exonic	nonsynonymous_SNV	exonic:nonsynonymous_SNV:PINK1:NM_032409:exon5:c.G1018A:p.A340T|ncRNA_exonic:PINK1-AS:NR_046507	Likely_benign
1	PINK1	A	AAGAG	rs34361349:A:AAGAG	0.08163	0.05696	insertion	ncRNA_exonic|UTR3		ncRNA_exonic:PINK1-AS:NR_046507|UTR3:PINK1:NM_032409(NM_032409:c.*723_*724insAGAG)	Likely_benign|Likely_benign
1	PINK1	T	C	rs2078073:T:C	0.1722	0.141	SNP	ncRNA_exonic|UTR3		ncRNA_exonic:PINK1-AS:NR_046507|UTR3:PINK1:NM_032409(NM_032409:c.*672T>C)	Likely_benign|Likely_benign
1	PINK1	T	G	rs1043502:T:G	0.191	0.1233	SNP	ncRNA_exonic|UTR3		ncRNA_exonic:PINK1-AS:NR_046507|UTR3:PINK1:NM_032409(NM_032409:c.*564T>G)	Likely_benign|Likely_benign
1	PINK1	A	C	rs1043424:A:C	0.2245	0.1519	SNP	exonic|ncRNA_exonic	nonsynonymous_SNV	exonic:nonsynonymous_SNV:PINK1:NM_032409:exon8:c.A1562C:p.N521T|ncRNA_exonic:PINK1-AS:NR_046507	Likely_benign|Likely_benign
1	PINK1	T	C	rs1043443:T:C	0.2245	0.1519	SNP	ncRNA_exonic|UTR3		ncRNA_exonic:PINK1-AS:NR_046507|UTR3:PINK1:NM_032409(NM_032409:c.*196T>C)	Likely_benign|Likely_benign
1	PINK1	C	A	rs1573132:C:A	0.2245	0.1519	SNP	ncRNA_exonic|downstream		ncRNA_exonic:PINK1-AS:NR_046507|downstream:PINK1:NM_032409
1	PINK1	A	G	rs2298298:A:G	0.8299	0.8462	SNP	intronic		intronic:PINK1:NM_032409	Benign|Benign
1	PINK1	A	T	rs686658:A:T	0.8316	0.8418	SNP	ncRNA_exonic|UTR3		ncRNA_exonic:PINK1-AS:NR_046507|UTR3:PINK1:NM_032409(NM_032409:c.*37A>T)	Benign|Benign
1	PINK1	C	G	rs513414:C:G	0.8316	0.8418	SNP	ncRNA_exonic|UTR3		ncRNA_exonic:PINK1-AS:NR_046507|UTR3:PINK1:NM_032409(NM_032409:c.*181C>G)	Benign|Benign
4	SNCA	TA	T	rs886059724:TA:T	0	0.0137	deletion	UTR3|UTR3		UTR3:SNCA:NM_007308(NM_007308:c.*1077delT)|UTR3:SNCA:NM_001146055(NM_001146055:c.*1077delT)|UTR3:SNCA:NM_001146054(NM_001146054:c.*1077delT)|UTR3:SNCA:NM_000345(NM_000345:c.*1077delT)|UTR3:SNCA:NM_007308(NM_007308:c.*1077delT)|UTR3:SNCA:NM_001146055(NM_001146055:c.*1077delT)|UTR3:SNCA:NM_001146054(NM_001146054:c.*1077delT)|UTR3:SNCA:NM_000345(NM_000345:c.*1077delT)	Uncertain_significance
4	SNCA	G	A	rs190233303:G:A	0	0.02055	SNP	ncRNA_exonic|ncRNA_splicing|UTR5|upstream		ncRNA_exonic:SNCA-AS1:NR_045481|ncRNA_splicing:SNCA-AS1:NR_045481|UTR5:SNCA:NM_001146055(NM_001146055:c.-2599C>T)|upstream:SNCA:NM_001146054
4	SNCA	G	A	rs17016074:G:A	0.01596	0.02055	SNP	UTR3		UTR3:SNCA:NM_007308(NM_007308:c.*501C>T)|UTR3:SNCA:NM_001146055(NM_001146055:c.*501C>T)|UTR3:SNCA:NM_001146054(NM_001146054:c.*501C>T)|UTR3:SNCA:NM_000345(NM_000345:c.*501C>T)	Likely_benign
4	SNCA	T	A	rs1045722:T:A	0.2128	0.2123	SNP	UTR3		UTR3:SNCA:NM_007308(NM_007308:c.*2108A>T)|UTR3:SNCA:NM_001146055(NM_001146055:c.*2108A>T)|UTR3:SNCA:NM_001146054(NM_001146054:c.*2108A>T)|UTR3:SNCA:NM_000345(NM_000345:c.*2108A>T)	Benign
4	SNCA	C	T	rs3857053:C:T	0.2128	0.2123	SNP	UTR3		UTR3:SNCA:NM_007308(NM_007308:c.*2105G>A)|UTR3:SNCA:NM_001146055(NM_001146055:c.*2105G>A)|UTR3:SNCA:NM_001146054(NM_001146054:c.*2105G>A)|UTR3:SNCA:NM_000345(NM_000345:c.*2105G>A)	Benign
15	VPS13C	G	T	15:62157146:G:T	0	0.01299	SNP	intronic|UTR3		intronic:VPS13C:NM_020821|intronic:VPS13C:NM_017684|UTR3:VPS13C:NM_018080(NM_018080:c.*2977C>A)|UTR3:VPS13C:NM_001018088(NM_001018088:c.*2977C>A)
15	VPS13C	T	A	rs117034192:T:A	0	0.01923	SNP	intronic|UTR3		intronic:VPS13C:NM_020821|intronic:VPS13C:NM_017684|UTR3:VPS13C:NM_018080(NM_018080:c.*433A>T)|UTR3:VPS13C:NM_001018088(NM_001018088:c.*433A>T)
15	VPS13C	G	T	rs769860015:G:T	0	0.02564	SNP	exonic	nonsynonymous_SNV	exonic:nonsynonymous_SNV:VPS13C:NM_020821:exon62:c.C8527A:p.P2843T|exonic:nonsynonymous_SNV:VPS13C:NM_018080:exon60:c.C8398A:p.P2800T|exonic:nonsynonymous_SNV:VPS13C:NM_017684:exon60:c.C8398A:p.P2800T|exonic:nonsynonymous_SNV:VPS13C:NM_001018088:exon62:c.C8527A:p.P2843T
15	VPS13C	T	A	rs62009158:T:A	0	0.01282	SNP	intronic		intronic:VPS13C:NM_020821|intronic:VPS13C:NM_018080|intronic:VPS13C:NM_017684|intronic:VPS13C:NM_001018088
15	VPS13C	T	C	rs370832130:T:C	0	0.01923	SNP	exonic	nonsynonymous_SNV	exonic:nonsynonymous_SNV:VPS13C:NM_020821:exon39:c.A4375G:p.M1459V|exonic:nonsynonymous_SNV:VPS13C:NM_018080:exon37:c.A4246G:p.M1416V|exonic:nonsynonymous_SNV:VPS13C:NM_017684:exon37:c.A4246G:p.M1416V|exonic:nonsynonymous_SNV:VPS13C:NM_001018088:exon39:c.A4375G:p.M1459V
15	VPS13C	C	A	rs199880322:C:A	0	0.02597	SNP	exonic	nonsynonymous_SNV	exonic:nonsynonymous_SNV:VPS13C:NM_020821:exon26:c.G2564T:p.G855V|exonic:nonsynonymous_SNV:VPS13C:NM_018080:exon24:c.G2435T:p.G812V|exonic:nonsynonymous_SNV:VPS13C:NM_017684:exon24:c.G2435T:p.G812V|exonic:nonsynonymous_SNV:VPS13C:NM_001018088:exon26:c.G2564T:p.G855V
15	VPS13C	G	A	rs115869241:G:A	0.005102	0.02564	SNP	exonic_splicing	nonsynonymous_SNV	exonic_splicing:nonsynonymous_SNV:VPS13C:NM_020821:exon63:c.C8711T:p.S2904L|exonic_splicing:nonsynonymous_SNV:VPS13C:NM_018080:exon61:c.C8582T:p.S2861L|exonic_splicing:nonsynonymous_SNV:VPS13C:NM_017684:exon61:c.C8582T:p.S2861L|exonic_splicing:nonsynonymous_SNV:VPS13C:NM_001018088:exon63:c.C8711T:p.S2904L
15	VPS13C	G	A	rs17238245:G:A	0.005102	0.03205	SNP	exonic	synonymous_SNV	exonic:synonymous_SNV:VPS13C:NM_020821:exon39:c.C4362T:p.V1454V|exonic:synonymous_SNV:VPS13C:NM_018080:exon37:c.C4233T:p.V1411V|exonic:synonymous_SNV:VPS13C:NM_017684:exon37:c.C4233T:p.V1411V|exonic:synonymous_SNV:VPS13C:NM_001018088:exon39:c.C4362T:p.V1454V
15	VPS13C	T	C	rs770563432:T:C	0.005102	0.01282	SNP	exonic_splicing	nonsynonymous_SNV	exonic_splicing:nonsynonymous_SNV:VPS13C:NM_020821:exon36:c.A4051G:p.M1351V|exonic_splicing:nonsynonymous_SNV:VPS13C:NM_018080:exon34:c.A3922G:p.M1308V|exonic_splicing:nonsynonymous_SNV:VPS13C:NM_017684:exon34:c.A3922G:p.M1308V|exonic_splicing:nonsynonymous_SNV:VPS13C:NM_001018088:exon36:c.A4051G:p.M1351V
15	VPS13C	T	C	rs79171649:T:C	0.005102	0.03205	SNP	intronic		intronic:VPS13C:NM_020821|intronic:VPS13C:NM_018080|intronic:VPS13C:NM_017684|intronic:VPS13C:NM_001018088
15	VPS13C	C	CA	rs201770500:C:CA	0.005208	0.01948	insertion	intronic		intronic:VPS13C:NM_020821|intronic:VPS13C:NM_018080|intronic:VPS13C:NM_017684|intronic:VPS13C:NM_001018088
15	VPS13C	A	G	rs200325655:A:G	0.0102	0	SNP	intronic		intronic:VPS13C:NM_020821|intronic:VPS13C:NM_018080|intronic:VPS13C:NM_017684|intronic:VPS13C:NM_001018088
15	VPS13C	T	C	rs139993005:T:C	0.0102	0.02564	SNP	exonic	nonsynonymous_SNV	exonic:nonsynonymous_SNV:VPS13C:NM_020821:exon56:c.A7139G:p.H2380R|exonic:nonsynonymous_SNV:VPS13C:NM_018080:exon54:c.A7010G:p.H2337R|exonic:nonsynonymous_SNV:VPS13C:NM_017684:exon54:c.A7010G:p.H2337R|exonic:nonsynonymous_SNV:VPS13C:NM_001018088:exon56:c.A7139G:p.H2380R
15	VPS13C	C	G	rs78071599:C:G	0.0102	0.00641	SNP	exonic	nonsynonymous_SNV	exonic:nonsynonymous_SNV:VPS13C:NM_020821:exon50:c.G6024C:p.E2008D|exonic:nonsynonymous_SNV:VPS13C:NM_018080:exon48:c.G5895C:p.E1965D|exonic:nonsynonymous_SNV:VPS13C:NM_017684:exon48:c.G5895C:p.E1965D|exonic:nonsynonymous_SNV:VPS13C:NM_001018088:exon50:c.G6024C:p.E2008D
15	VPS13C	T	C	rs750327428:T:C	0.0102	0	SNP	intronic		intronic:VPS13C:NM_020821|intronic:VPS13C:NM_018080|intronic:VPS13C:NM_017684|intronic:VPS13C:NM_001018088
15	VPS13C	T	C	rs190581548:T:C	0.0102	0.03205	SNP	intronic		intronic:VPS13C:NM_020821|intronic:VPS13C:NM_018080|intronic:VPS13C:NM_017684|intronic:VPS13C:NM_001018088
15	VPS13C	T	A	rs9920256:T:A	0.0102	0.03205	SNP	exonic	synonymous_SNV	exonic:synonymous_SNV:VPS13C:NM_020821:exon66:c.A8988T:p.P2996P|exonic:synonymous_SNV:VPS13C:NM_018080:exon64:c.A8859T:p.P2953P|exonic:synonymous_SNV:VPS13C:NM_017684:exon64:c.A8859T:p.P2953P|exonic:synonymous_SNV:VPS13C:NM_001018088:exon66:c.A8988T:p.P2996P
15	VPS13C	T	C	rs6494302:T:C	0.01042	0	SNP	intronic		intronic:VPS13C:NM_020821|intronic:VPS13C:NM_018080|intronic:VPS13C:NM_017684|intronic:VPS13C:NM_001018088
15	VPS13C	A	G	rs1004650620:A:G	0.01531	0.00641	SNP	intronic		intronic:VPS13C:NM_020821|intronic:VPS13C:NM_018080|intronic:VPS13C:NM_017684|intronic:VPS13C:NM_001018088
15	VPS13C	A	G	rs114941240:A:G	0.01531	0.00641	SNP	exonic	synonymous_SNV	exonic:synonymous_SNV:VPS13C:NM_020821:exon32:c.T3234C:p.D1078D|exonic:synonymous_SNV:VPS13C:NM_018080:exon30:c.T3105C:p.D1035D|exonic:synonymous_SNV:VPS13C:NM_017684:exon30:c.T3105C:p.D1035D|exonic:synonymous_SNV:VPS13C:NM_001018088:exon32:c.T3234C:p.D1078D
15	VPS13C	G	T	rs77137589:G:T	0.02041	0.01923	SNP	intronic		intronic:VPS13C:NM_020821|intronic:VPS13C:NM_018080|intronic:VPS13C:NM_017684|intronic:VPS13C:NM_001018088
15	VPS13C	T	G	rs112236709:T:G	0.02041	0	SNP	exonic_splicing	nonsynonymous_SNV	exonic_splicing:nonsynonymous_SNV:VPS13C:NM_020821:exon49:c.A5863C:p.N1955H|exonic_splicing:nonsynonymous_SNV:VPS13C:NM_018080:exon47:c.A5734C:p.N1912H|exonic_splicing:nonsynonymous_SNV:VPS13C:NM_017684:exon47:c.A5734C:p.N1912H|exonic_splicing:nonsynonymous_SNV:VPS13C:NM_001018088:exon49:c.A5863C:p.N1955H
15	VPS13C	C	T	rs28664955:C:T	0.02062	0.03205	SNP	intronic		intronic:VPS13C:NM_020821|intronic:VPS13C:NM_018080|intronic:VPS13C:NM_017684|intronic:VPS13C:NM_001018088
15	VPS13C	A	G	rs114090485:A:G	0.03571	0.01923	SNP	intronic		intronic:VPS13C:NM_020821|intronic:VPS13C:NM_018080|intronic:VPS13C:NM_017684|intronic:VPS13C:NM_001018088
15	VPS13C	A	*	15:62201336:A:del	0.04255	0.04	deletion	intronic		intronic:VPS13C:NM_020821|intronic:VPS13C:NM_018080|intronic:VPS13C:NM_017684|intronic:VPS13C:NM_001018088
15	VPS13C	T	C	rs77585482:T:C	0.0625	0.07432	SNP	intronic		intronic:VPS13C:NM_020821|intronic:VPS13C:NM_018080|intronic:VPS13C:NM_017684|intronic:VPS13C:NM_001018088
15	VPS13C	C	T	rs17238096:C:T	0.06701	0.09615	SNP	UTR3		UTR3:VPS13C:NM_020821(NM_020821:c.*58G>A)|UTR3:VPS13C:NM_017684(NM_017684:c.*58G>A)
15	VPS13C	A	G	rs11555593:A:G	0.07143	0.0974	SNP	UTR3		UTR3:VPS13C:NM_020821(NM_020821:c.*1257T>C)|UTR3:VPS13C:NM_017684(NM_017684:c.*1257T>C)
15	VPS13C	C	T	rs11555596:C:T	0.07143	0.09615	SNP	UTR3		UTR3:VPS13C:NM_020821(NM_020821:c.*701G>A)|UTR3:VPS13C:NM_017684(NM_017684:c.*701G>A)
15	VPS13C	T	C	rs17303887:T:C	0.07143	0.09615	SNP	exonic	synonymous_SNV	exonic:synonymous_SNV:VPS13C:NM_020821:exon78:c.A10470G:p.A3490A|exonic:synonymous_SNV:VPS13C:NM_018080:exon76:c.A10341G:p.A3447A|exonic:synonymous_SNV:VPS13C:NM_017684:exon76:c.A10341G:p.A3447A|exonic:synonymous_SNV:VPS13C:NM_001018088:exon78:c.A10470G:p.A3490A
15	VPS13C	G	A	rs17303894:G:A	0.07143	0.09615	SNP	exonic	synonymous_SNV	exonic:synonymous_SNV:VPS13C:NM_020821:exon78:c.C10446T:p.T3482T|exonic:synonymous_SNV:VPS13C:NM_018080:exon76:c.C10317T:p.T3439T|exonic:synonymous_SNV:VPS13C:NM_017684:exon76:c.C10317T:p.T3439T|exonic:synonymous_SNV:VPS13C:NM_001018088:exon78:c.C10446T:p.T3482T
15	VPS13C	A	G	rs17303915:A:G	0.07143	0.0974	SNP	exonic	synonymous_SNV	exonic:synonymous_SNV:VPS13C:NM_020821:exon69:c.T9525C:p.I3175I|exonic:synonymous_SNV:VPS13C:NM_018080:exon67:c.T9396C:p.I3132I|exonic:synonymous_SNV:VPS13C:NM_017684:exon67:c.T9396C:p.I3132I|exonic:synonymous_SNV:VPS13C:NM_001018088:exon69:c.T9525C:p.I3175I
15	VPS13C	C	T	rs12907567:C:T	0.07143	0.09615	SNP	exonic	nonsynonymous_SNV	exonic:nonsynonymous_SNV:VPS13C:NM_020821:exon54:c.G6964A:p.V2322M|exonic:nonsynonymous_SNV:VPS13C:NM_018080:exon52:c.G6835A:p.V2279M|exonic:nonsynonymous_SNV:VPS13C:NM_017684:exon52:c.G6835A:p.V2279M|exonic:nonsynonymous_SNV:VPS13C:NM_001018088:exon54:c.G6964A:p.V2322M
15	VPS13C	A	C	rs35523559:A:C	0.07143	0.09091	SNP	intronic		intronic:VPS13C:NM_020821|intronic:VPS13C:NM_018080|intronic:VPS13C:NM_017684|intronic:VPS13C:NM_001018088
15	VPS13C	T	C	rs11629598:T:C	0.07216	0.09868	SNP	exonic	nonsynonymous_SNV	exonic:nonsynonymous_SNV:VPS13C:NM_020821:exon40:c.A4483G:p.I1495V|exonic:nonsynonymous_SNV:VPS13C:NM_018080:exon38:c.A4354G:p.I1452V|exonic:nonsynonymous_SNV:VPS13C:NM_017684:exon38:c.A4354G:p.I1452V|exonic:nonsynonymous_SNV:VPS13C:NM_001018088:exon40:c.A4483G:p.I1495V
15	VPS13C	C	T	rs12595158:C:T	0.1031	0.1623	SNP	exonic|intronic	nonsynonymous_SNV	exonic:nonsynonymous_SNV:VPS13C:NM_020821:exon7:c.G458A:p.R153H|exonic:nonsynonymous_SNV:VPS13C:NM_001018088:exon7:c.G458A:p.R153H|intronic:VPS13C:NM_018080|intronic:VPS13C:NM_017684
15	VPS13C	T	C	rs3784635:T:C	0.1105	0.1733	SNP	exonic	nonsynonymous_SNV	exonic:nonsynonymous_SNV:VPS13C:NM_020821:exon33:c.A3394G:p.I1132V|exonic:nonsynonymous_SNV:VPS13C:NM_018080:exon31:c.A3265G:p.I1089V|exonic:nonsynonymous_SNV:VPS13C:NM_017684:exon31:c.A3265G:p.I1089V|exonic:nonsynonymous_SNV:VPS13C:NM_001018088:exon33:c.A3394G:p.I1132V
15	VPS13C	G	A	rs4775446:G:A	0.1122	0.1731	SNP	intronic|UTR3		intronic:VPS13C:NM_020821|intronic:VPS13C:NM_017684|UTR3:VPS13C:NM_018080(NM_018080:c.*2757C>T)|UTR3:VPS13C:NM_001018088(NM_001018088:c.*2757C>T)
15	VPS13C	T	G	rs9635356:T:G	0.1173	0.1731	SNP	exonic	synonymous_SNV	exonic:synonymous_SNV:VPS13C:NM_020821:exon15:c.A1194C:p.I398I|exonic:synonymous_SNV:VPS13C:NM_018080:exon13:c.A1065C:p.I355I|exonic:synonymous_SNV:VPS13C:NM_017684:exon13:c.A1065C:p.I355I|exonic:synonymous_SNV:VPS13C:NM_001018088:exon15:c.A1194C:p.I398I
15	VPS13C	C	T	rs3784636:C:T	0.1735	0.1623	SNP	intronic|UTR3		intronic:VPS13C:NM_020821|intronic:VPS13C:NM_017684|UTR3:VPS13C:NM_018080(NM_018080:c.*894G>A)|UTR3:VPS13C:NM_001018088(NM_001018088:c.*894G>A)
15	VPS13C	G	A	rs11638951:G:A	0.2097	0.1733	SNP	intronic|UTR3		intronic:VPS13C:NM_020821|intronic:VPS13C:NM_017684|UTR3:VPS13C:NM_018080(NM_018080:c.*1786C>T)|UTR3:VPS13C:NM_001018088(NM_001018088:c.*1786C>T)
15	VPS13C	T	A	rs2241492:T:A	0.3622	0.474	SNP	intronic		intronic:VPS13C:NM_020821|intronic:VPS13C:NM_017684
15	VPS13C	T	C	rs8034185:T:C	0.4474	0.5	SNP	intronic|UTR3		intronic:VPS13C:NM_020821|intronic:VPS13C:NM_017684|UTR3:VPS13C:NM_018080(NM_018080:c.*2972A>G)|UTR3:VPS13C:NM_001018088(NM_001018088:c.*2972A>G)
15	VPS13C	A	AT	rs3833020:A:AT	0.4745	0.5592	insertion	intronic		intronic:VPS13C:NM_020821|intronic:VPS13C:NM_018080|intronic:VPS13C:NM_017684|intronic:VPS13C:NM_001018088
15	VPS13C	C	T	rs3210522:C:T	0.5103	0.6026	SNP	intronic|UTR3		intronic:VPS13C:NM_020821|intronic:VPS13C:NM_017684|UTR3:VPS13C:NM_018080(NM_018080:c.*3433G>A)|UTR3:VPS13C:NM_001018088(NM_001018088:c.*3433G>A)
15	VPS13C	C	T	rs10851704:C:T	0.5722	0.6859	SNP	exonic	nonsynonymous_SNV	exonic:nonsynonymous_SNV:VPS13C:NM_020821:exon64:c.G8738A:p.S2913N|exonic:nonsynonymous_SNV:VPS13C:NM_018080:exon62:c.G8609A:p.S2870N|exonic:nonsynonymous_SNV:VPS13C:NM_017684:exon62:c.G8609A:p.S2870N|exonic:nonsynonymous_SNV:VPS13C:NM_001018088:exon64:c.G8738A:p.S2913N
15	VPS13C	C	T	rs9788670:C:T	0.5722	0.6818	SNP	intronic		intronic:VPS13C:NM_020821|intronic:VPS13C:NM_018080|intronic:VPS13C:NM_017684|intronic:VPS13C:NM_001018088
16	VPS35	GA	G	rs185098674:GA:G	0.01042	0.04	deletion	intronic		intronic:VPS35:NM_018206
16	VPS35	T	TA	rs535490916:T:TA	0.01562	0.01333	insertion	intronic		intronic:VPS35:NM_018206
16	VPS35	A	G	rs2304492:A:G	0.526	0.4667	SNP	intronic		intronic:VPS35:NM_018206
16	VPS35	G	A	rs168745:G:A	1	1	SNP	exonic	synonymous_SNV	exonic:synonymous_SNV:VPS35:NM_018206:exon15:c.C1938T:p.H646H

## Sheet: Suppl Table 4 Rare - exonic
Chr	Gene	Reference Allele	Mutant Allele	SNP	Clinically significant variants from NCBI's ClinVar resource (ANNOVAR - clinvar_20170130) with infos CLINSIG CLNDBN CLNACC CLNDSDB CLNDSDBID (CLINVAR)	Transcript	Exon	DNA changes	Protein changes	Variant class (VC)	Variant function type (VFT)	Coding variant type (VT)	Segregation Allele Count	Segregation Allele Frequency
1	PARK7	C	T	rs11548937:C:T	Likely_benign	NM_007262	exon4	c.C234T	p.G78G	SNP	exonic	synonymous_SNV	348	0.00287356
1	PARK7	G	A	rs71653619:G:A		NM_007262	exon5	c.G293A	p.R98Q	SNP	exonic	nonsynonymous_SNV	348	0.00574713
1	ATP13A2	G	A	rs56290406:G:A	Benign|Likely_benign	NM_022089	exon11	c.C1005T	p.A335A	SNP	exonic	synonymous_SNV	326	0.00613497
1	ATP13A2	T	C	1:17326622:T:C		NM_022089	exon11	c.A923G	p.D308G	SNP	exonic	nonsynonymous_SNV	332	0.00301205
1	ATP13A2	T	A	rs538497077:T:A		NM_022089	exon10	c.A844T	p.S282C	SNP	exonic_splicing	nonsynonymous_SNV	328	0.00304878
1	PINK1	C	T	rs34677717:C:T		NM_032409	exon2	c.C626T	p.P209L	SNP	exonic	nonsynonymous_SNV	352	0.00284091
1	PINK1	T	G	1:20966419:T:G		NM_032409	exon3	c.T710G	p.M237R	SNP	exonic	nonsynonymous_SNV	338	0.00295858
1	PINK1	G	C	1:20972061:G:C		NM_032409	exon5	c.G968C	p.C323S	SNP	exonic|ncRNA_intronic	nonsynonymous_SNV	352	0.00284091
1	PINK1	T	G	1:20972062:T:G		NM_032409	exon5	c.T969G	p.C323W	SNP	exonic|ncRNA_intronic	nonsynonymous_SNV	352	0.00284091
1	PINK1	A	C	1:20972063:A:C		NM_032409	exon5	c.A970C	p.T324P	SNP	exonic|ncRNA_intronic	nonsynonymous_SNV	352	0.00568182
1	PINK1	G	A	rs55831733:G:A		NM_032409	exon5	c.G1015A	p.A339T	SNP	exonic|ncRNA_exonic	nonsynonymous_SNV	352	0.00284091
1	PINK1	G	A	rs61744200:G:A		NM_032409	exon8	c.G1502A	p.R501Q	SNP	exonic|ncRNA_exonic	nonsynonymous_SNV	350	0.00285714
1	GBA	G	T	1:155205018:G:T		NM_001005742	exon11	c.G1473T	p.P491P	SNP	exonic	synonymous_SNV	352	0.00284091
1	GBA	A	G	rs421016:A:G	Pathogenic	NM_001005742	exon11	c.A1448G	p.L483P	SNP	exonic	nonsynonymous_SNV	352	0.00284091
1	GBA	T	C	rs76763715:T:C	Pathogenic	NM_001005742	exon10	c.T1226C	p.N409S	SNP	exonic	nonsynonymous_SNV	352	0.00284091
1	GBA	G	A	rs75548401:G:A		NM_001005742	exon10	c.G1223A	p.T408M	SNP	exonic	nonsynonymous_SNV	352	0.00284091
12	LRRK2	G	A	12:40619053:G:A		NM_198578	exon1	c.G120A	p.E40E	SNP	exonic	synonymous_SNV	346	0.00289017
12	LRRK2	G	T	12:40619071:G:T		NM_198578	exon1	c.G138T	p.T46T	SNP	exonic	synonymous_SNV	346	0.00289017
12	LRRK2	C	T	rs72546335:C:T	Uncertain_significance	NM_198578	exon2	c.C155T	p.S52F	SNP	exonic_splicing	nonsynonymous_SNV	352	0.00284091
12	LRRK2	T	C	rs72546315:T:C	Uncertain_significance	NM_198578	exon7	c.T825C	p.H275H	SNP	exonic	synonymous_SNV	352	0.00284091
12	LRRK2	G	A	rs146103273:G:A		NM_198578	exon19	c.G2322A	p.A774A	SNP	exonic	synonymous_SNV	352	0.00568182
12	LRRK2	G	T	rs35173587:G:T	other	NM_198578	exon19	c.G2378T	p.R793M	SNP	exonic	nonsynonymous_SNV	352	0.00284091
12	LRRK2	T	C	12:40692144:T:C		NM_198578	exon24	c.T3196C	p.S1066P	SNP	exonic	nonsynonymous_SNV	350	0.00285714
12	LRRK2	C	G	12:40692216:C:G		NM_198578	exon24	c.C3268G	p.L1090V	SNP	exonic	nonsynonymous_SNV	352	0.00284091
12	LRRK2	C	G	rs4640000:C:G	Uncertain_significance	NM_198578	exon28	c.C3784G	p.P1262A	SNP	exonic	nonsynonymous_SNV	350	0.00571429
12	LRRK2	G	A	rs35507033:G:A	Uncertain_significance	NM_198578	exon32	c.G4541A	p.R1514Q	SNP	exonic_splicing	nonsynonymous_SNV	352	0.00568182
12	LRRK2	C	T	rs760912433:C:T		NM_198578	exon34	c.C4856T	p.P1619L	SNP	exonic	nonsynonymous_SNV	352	0.00568182
12	LRRK2	A	G	12:40713821:A:G		NM_198578	exon34	c.A4859G	p.K1620R	SNP	exonic	nonsynonymous_SNV	352	0.00284091
12	LRRK2	A	G	12:40713824:A:G		NM_198578	exon34	c.A4862G	p.H1621R	SNP	exonic	nonsynonymous_SNV	352	0.00284091
12	LRRK2	C	A	rs765275134:C:A		NM_198578	exon34	c.C4863A	p.H1621Q	SNP	exonic	nonsynonymous_SNV	352	0.00284091
12	LRRK2	C	A	12:40713826:C:A		NM_198578	exon34	c.C4864A	p.P1622T	SNP	exonic	nonsynonymous_SNV	352	0.00284091
12	LRRK2	C	T	rs751492506:C:T		NM_198578	exon34	c.C4865T	p.P1622L	SNP	exonic	nonsynonymous_SNV	352	0.00284091
12	LRRK2	T	C	12:40713828:T:C		NM_198578	exon34	c.T4866C	p.P1622P	SNP	exonic	synonymous_SNV	352	0.00284091
12	LRRK2	A	G	12:40713829:A:G		NM_198578	exon34	c.A4867G	p.K1623E	SNP	exonic	nonsynonymous_SNV	350	0.00285714
12	LRRK2	T	C	rs773085638:T:C	Uncertain_significance	NM_198578	exon45	c.T6582C	p.V2194V	SNP	exonic_splicing	synonymous_SNV	348	0.00287356
14	GCH1	T	C	rs41298442:T:C	Pathogenic|Pathogenic	NM_000161	exon6	c.A671G	p.K224R	SNP	exonic|intronic	nonsynonymous_SNV	332	0.00301205
15	VPS13C	A	G	15:62155653:A:G		NM_020821	exon82	c.T10938C	p.L3646L	SNP	exonic	synonymous_SNV	350	0.00285714
15	VPS13C	T	C	rs149307561:T:C		NM_020821	exon75	c.A10164G	p.R3388R	SNP	exonic	synonymous_SNV	348	0.00287356
15	VPS13C	G	C	rs115741196:G:C		NM_020821	exon69	c.C9526G	p.R3176G	SNP	exonic	nonsynonymous_SNV	350	0.00285714
15	VPS13C	C	T	rs762825592:C:T		NM_020821	exon69	c.G9515A	p.R3172H	SNP	exonic	nonsynonymous_SNV	350	0.00285714
15	VPS13C	G	A	rs115356484:G:A		NM_020821	exon68	c.C9408T	p.I3136I	SNP	exonic	synonymous_SNV	350	0.00285714
15	VPS13C	G	A	rs114363669:G:A		NM_020821	exon67	c.C9195T	p.T3065T	SNP	exonic	synonymous_SNV	350	0.00285714
15	VPS13C	C	T	rs74749187:C:T		NM_020821	exon67	c.G9165A	p.L3055L	SNP	exonic	synonymous_SNV	350	0.00285714
15	VPS13C	T	C	rs116802310:T:C		NM_020821	exon66	c.A9080G	p.N3027S	SNP	exonic	nonsynonymous_SNV	350	0.00285714
15	VPS13C	G	T	15:62199584:G:T		NM_020821	exon66	c.C8984A	p.S2995X	SNP	exonic_splicing	stopgain	350	0.00285714
15	VPS13C	T	C	rs34060567:T:C		NM_020821	exon61	c.A8423G	p.K2808R	SNP	exonic	nonsynonymous_SNV	350	0.00285714
15	VPS13C	G	A	rs35236516:G:A		NM_020821	exon61	c.C8188T	p.R2730C	SNP	exonic	nonsynonymous_SNV	338	0.00295858
15	VPS13C	C	T	rs751099128:C:T		NM_020821	exon60	c.G8018A	p.R2673Q	SNP	exonic	nonsynonymous_SNV	350	0.00285714
15	VPS13C	C	T	rs115481870:C:T		NM_020821	exon57	c.G7445A	p.R2482H	SNP	exonic	nonsynonymous_SNV	350	0.00285714
15	VPS13C	T	C	rs770086114:T:C		NM_020821	exon57	c.A7422G	p.Q2474Q	SNP	exonic	synonymous_SNV	350	0.00285714
15	VPS13C	A	G	rs201010563:A:G		NM_020821	exon51	c.T6145C	p.Y2049H	SNP	exonic	nonsynonymous_SNV	350	0.00285714
15	VPS13C	G	A	rs80151244:G:A		NM_020821	exon42	c.C4746T	p.I1582I	SNP	exonic	synonymous_SNV	348	0.00287356
15	VPS13C	T	C	rs533766520:T:C		NM_020821	exon40	c.A4495G	p.N1499D	SNP	exonic	nonsynonymous_SNV	338	0.00295858
15	VPS13C	T	C	rs8026956:T:C		NM_020821	exon39	c.A4453G	p.T1485A	SNP	exonic_splicing	nonsynonymous_SNV	350	0.00285714
15	VPS13C	T	C	15:62269353:T:C		NM_020821	exon24	c.A2336G	p.H779R	SNP	exonic	nonsynonymous_SNV	350	0.00571429
15	VPS13C	T	G	rs115871350:T:G		NM_020821	exon21	c.A1929C	p.A643A	SNP	exonic	synonymous_SNV	350	0.00285714
15	VPS13C	C	T	rs370587075:C:T		NM_020821	exon20	c.G1848A	p.P616P	SNP	exonic	synonymous_SNV	350	0.00571429
16	VPS35	A	G	rs148572750:A:G		NM_018206	exon8	c.T834C	p.T278T	SNP	exonic	synonymous_SNV	340	0.00294118
6	PARK2	G	A	rs149953814:G:A	Uncertain_significance	NM_004562	exon12	c.C1310T	p.P437L	SNP	exonic	nonsynonymous_SNV	352	0.00568182
6	PARK2	G	A	rs55830907:G:A		NM_004562	exon11	c.C1204T	p.R402C	SNP	exonic	nonsynonymous_SNV	346	0.00289017
6	PARK2	T	C	rs9456711:T:C	Likely_benign	NM_004562	exon7	c.A783G	p.L261L	SNP	exonic	synonymous_SNV	340	0.00294118
6	PARK2	G	A	rs114974496:G:A		NM_004562	exon6	c.C714T	p.C238C	SNP	exonic	synonymous_SNV	350	0.00285714
6	PARK2	T	G	rs9456735:T:G		NM_004562	exon5	c.A574C	p.M192L	SNP	exonic|intronic	nonsynonymous_SNV	350	0.00285714
6	PARK2	G	A	rs148990138:G:A		NM_004562	exon2	c.C110T	p.P37L	SNP	exonic	nonsynonymous_SNV	352	0.00284091

## Sheet: Suppl Table 5 Common - exonic 
Chr	Gene	Reference Allele	Mutant Allele	SNP	Allele Frequency affected	Allele Frequency control	Clinically significant variants from NCBI's ClinVar resource (ANNOVAR - clinvar_20170130) with infos CLINSIG CLNDBN CLNACC CLNDSDB CLNDSDBID (CLINVAR)	Transcript	Exon	DNA changes	Protein changes	Variant class (VC)	Variant function type (VFT)	Coding variant type (VT)
1	ATP13A2	C	T	rs61741838:C:T	0	0.01299		NM_022089	exon2	c.G36A	p.T12T	SNP	exonic	synonymous_SNV
1	ATP13A2	G	A	rs56351817:G:A	0.01613	0	Benign	NM_022089	exon16	c.C1614T	p.P538P	SNP	exonic	synonymous_SNV
1	ATP13A2	C	T	rs3738815:C:T	0.2802	0.38	Benign|Benign	NM_022089	exon25	c.G2790A	p.S930S	SNP	exonic|upstream	synonymous_SNV
1	ATP13A2	C	T	rs3170740:C:T	0.5108	0.4221	Benign|Benign	NM_022089	exon29	c.G3516A	p.P1172P	SNP	exonic|upstream	synonymous_SNV
1	ATP13A2	C	T	rs761421:C:T	0.5163	0.4257	Benign|Benign	NM_022089	exon26	c.G2970A	p.V990V	SNP	exonic|upstream	synonymous_SNV
1	ATP13A2	G	A	rs2076603:G:A	0.5944	0.527	Benign|Benign	NM_022089	exon17	c.C1815T	p.P605P	SNP	exonic	synonymous_SNV
14	GCH1	T	C	rs41298442:T:C	0.01031	0	Pathogenic|Pathogenic	NM_000161	exon6	c.A671G	p.K224R	SNP	exonic|intronic	nonsynonymous_SNV
12	LRRK2	T	C	rs35602796:T:C	0	0.03797	Uncertain_significance	NM_198578	exon38	c.T5606C	p.M1869T	SNP	exonic	nonsynonymous_SNV
12	LRRK2	T	C	rs35303786:T:C	0.005102	0.01266	other	NM_198578	exon34	c.T4937C	p.M1646T	SNP	exonic	nonsynonymous_SNV
12	LRRK2	A	G	12:40713822:A:G	0.0102	0		NM_198578	exon34	c.A4860G	p.K1620K	SNP	exonic	synonymous_SNV
12	LRRK2	A	G	rs10878307:A:G	0.0102	0.08861	other	NM_198578	exon18	c.A2167G	p.I723V	SNP	exonic	nonsynonymous_SNV
12	LRRK2	C	T	rs33958906:C:T	0.01531	0.03797	other	NM_198578	exon32	c.C4624T	p.P1542S	SNP	exonic	nonsynonymous_SNV
12	LRRK2	A	G	rs33995883:A:G	0.01531	0.01899	other	NM_198578	exon42	c.A6241G	p.N2081D	SNP	exonic	nonsynonymous_SNV
12	LRRK2	A	G	rs33962975:A:G	0.06122	0.06962	other	NM_198578	exon48	c.A7155G	p.G2385G	SNP	exonic	synonymous_SNV
12	LRRK2	G	A	rs11175964:G:A	0.148	0.1346	other	NM_198578	exon30	c.G4269A	p.K1423K	SNP	exonic	synonymous_SNV
12	LRRK2	C	G	rs7308720:C:G	0.1576	0.1316	other	NM_198578	exon14	c.C1653G	p.N551K	SNP	exonic_splicing	nonsynonymous_SNV
12	LRRK2	G	A	rs7133914:G:A	0.1882	0.1558	other	NM_198578	exon30	c.G4193A	p.R1398H	SNP	exonic_splicing	nonsynonymous_SNV
12	LRRK2	T	A	rs11564148:T:A	0.2449	0.2756	other	NM_198578	exon34	c.T4939A	p.S1647T	SNP	exonic	nonsynonymous_SNV
12	LRRK2	G	A	rs10878405:G:A	0.2551	0.2975	other	NM_198578	exon43	c.G6324A	p.E2108E	SNP	exonic	synonymous_SNV
12	LRRK2	T	C	rs10878245:T:C	0.3351	0.3442	other	NM_198578	exon5	c.T457C	p.L153L	SNP	exonic	synonymous_SNV
12	LRRK2	T	C	rs3761863:T:C	0.5825	0.5949	Uncertain_significance\x2cBenign	NM_198578	exon49	c.T7190C	p.M2397T	SNP	exonic	nonsynonymous_SNV
12	LRRK2	T	C	rs10878371:T:C	0.648	0.6076	other	NM_198578	exon37	c.T5457C	p.G1819G	SNP	exonic	synonymous_SNV
12	LRRK2	A	G	rs11176013:A:G	0.6489	0.6104	other	NM_198578	exon34	c.A4911G	p.K1637K	SNP	exonic	synonymous_SNV
12	LRRK2	G	A	rs2256408:G:A	0.9845	1	Uncertain_significance	NM_198578	exon1	c.G149A	p.R50H	SNP	exonic_splicing	nonsynonymous_SNV
6	PARK2	G	A	rs34424986:G:A	0.0102	0	Pathogenic|Pathogenic	NM_004562	exon7	c.C823T	p.R275W	SNP	exonic	nonsynonymous_SNV
6	PARK2	G	C	rs55654276:G:C	0.0102	0		NM_004562	exon4	c.C458G	p.P153R	SNP	exonic|intronic	nonsynonymous_SNV
6	PARK2	C	T	rs1801334:C:T	0.01531	0.02532	Benign|Benign	NM_004562	exon11	c.G1180A	p.D394N	SNP	exonic	nonsynonymous_SNV
6	PARK2	C	T	rs77795533:C:T	0.03093	0	Likely_benign	NM_004562	exon2	c.G111A	p.P37P	SNP	exonic	synonymous_SNV
6	PARK2	C	T	rs1801474:C:T	0.102	0.1899	Benign|Benign|Likely_benign	NM_004562	exon4	c.G500A	p.S167N	SNP	exonic|intronic	nonsynonymous_SNV
6	PARK2	C	G	rs1801582:C:G	0.1531	0.1962	Benign|Benign|Likely_benign	NM_004562	exon10	c.G1138C	p.V380L	SNP	exonic	nonsynonymous_SNV
1	PARK7	C	T	rs374236728:C:T	0.005208	0.01299		NM_007262	exon3	c.C102T	p.T34T	SNP	exonic	synonymous_SNV
1	PINK1	G	A	rs56200357:G:A	0.0102	0	Uncertain_significance	NM_032409	exon4	c.G936A	p.R312R	SNP	exonic|ncRNA_intronic	synonymous_SNV
1	PINK1	G	A	rs3738136:G:A	0.06122	0.05063	Likely_benign	NM_032409	exon5	c.G1018A	p.A340T	SNP	exonic|ncRNA_exonic	nonsynonymous_SNV
1	PINK1	A	C	rs1043424:A:C	0.2245	0.1519	Likely_benign|Likely_benign	NM_032409	exon8	c.A1562C	p.N521T	SNP	exonic|ncRNA_exonic	nonsynonymous_SNV
15	VPS13C	G	T	rs769860015:G:T	0	0.02564		NM_020821	exon62	c.C8527A	p.P2843T	SNP	exonic	nonsynonymous_SNV
15	VPS13C	T	C	rs370832130:T:C	0	0.01923		NM_020821	exon39	c.A4375G	p.M1459V	SNP	exonic	nonsynonymous_SNV
15	VPS13C	C	A	rs199880322:C:A	0	0.02597		NM_020821	exon26	c.G2564T	p.G855V	SNP	exonic	nonsynonymous_SNV
15	VPS13C	G	A	rs115869241:G:A	0.005102	0.02564		NM_020821	exon63	c.C8711T	p.S2904L2904L	SNP	exonic_splicing	nonsynonymous_SNV
15	VPS13C	G	A	rs17238245:G:A	0.005102	0.03205		NM_020821	exon39	c.C4362T	p.V1454V	SNP	exonic	synonymous_SNV
15	VPS13C	T	C	rs770563432:T:C	0.005102	0.01282		NM_020821	exon36	c.A4051G	p.M1351V	SNP	exonic_splicing	nonsynonymous_SNV
15	VPS13C	T	C	rs139993005:T:C	0.0102	0.02564		NM_020821	exon56	c.A7139G	p.H2380R	SNP	exonic	nonsynonymous_SNV
15	VPS13C	C	G	rs78071599:C:G	0.0102	0.00641		NM_020821	exon50	c.G6024C	p.E2008D	SNP	exonic	nonsynonymous_SNV
15	VPS13C	T	A	rs9920256:T:A	0.0102	0.03205		NM_020821	exon66	c.A8988T	p.P2996P	SNP	exonic	synonymous_SNV
15	VPS13C	A	G	rs114941240:A:G	0.01531	0.00641		NM_020821	exon32	c.T3234C	p.D1078D	SNP	exonic	synonymous_SNV
15	VPS13C	T	G	rs112236709:T:G	0.02041	0		NM_020821	exon49	c.A5863C	p.N1955H	SNP	exonic_splicing	nonsynonymous_SNV
15	VPS13C	T	C	rs17303887:T:C	0.07143	0.09615		NM_020821	exon78	c.A10470G	p.A3490A	SNP	exonic	synonymous_SNV
15	VPS13C	G	A	rs17303894:G:A	0.07143	0.09615		NM_020821	exon78	c.C10446T	p.T3482T	SNP	exonic	synonymous_SNV
15	VPS13C	A	G	rs17303915:A:G	0.07143	0.0974		NM_020821	exon69	c.T9525C	p.I3175I	SNP	exonic	synonymous_SNV
15	VPS13C	C	T	rs12907567:C:T	0.07143	0.09615		NM_020821	exon54	c.G6964A	p.V2322M	SNP	exonic	nonsynonymous_SNV
15	VPS13C	T	C	rs11629598:T:C	0.07216	0.09868		NM_020821	exon40	c.A4483G	p.I1495V	SNP	exonic	nonsynonymous_SNV
15	VPS13C	C	T	rs12595158:C:T	0.1031	0.1623		NM_020821	exon7	c.G458A	p.R153H	SNP	exonic|intronic	nonsynonymous_SNV
15	VPS13C	T	C	rs3784635:T:C	0.1105	0.1733		NM_020821	exon33	c.A3394G	p.I1132V	SNP	exonic	nonsynonymous_SNV
15	VPS13C	T	G	rs9635356:T:G	0.1173	0.1731		NM_020821	exon15	c.A1194C	p.I398I	SNP	exonic	synonymous_SNV
15	VPS13C	C	T	rs10851704:C:T	0.5722	0.6859		NM_020821	exon64	c.G8738A	p.S2913N	SNP	exonic	nonsynonymous_SNV
16	VPS35	G	A	rs168745:G:A	1	1		NM_018206	exon15	c.C1938T	p.H646H	SNP	exonic	synonymous_SNV

## Sheet: LRRK2 COR domain
Chr	Position	Reference Allele	Mutant Allele	SNP	Detailed annotation of the variant (DA)	Gene symbol (Gene)	gnomAD AFR exome allele frequency (version Annovar - 20170311) (gnomAD_exome_AFR)	gnomAD ALL exome allele frequency (version Annovar - 20170311) (gnomAD_exome_ALL)	gnomAD AMR exome allele frequency (version Annovar - 20170311) (gnomAD_exome_AMR)	gnomAD ASJ exome allele frequency (version Annovar - 20170311) (gnomAD_exome_ASJ)	gnomAD EAS exome allele frequency (version Annovar - 20170311) (gnomAD_exome_EAS)	gnomAD FIN exome allele frequency (version Annovar - 20170311) (gnomAD_exome_FIN)	gnomAD NFE exome allele frequency (version Annovar - 20170311) (gnomAD_exome_NFE)	gnomAD OTH exome allele frequency (version Annovar - 20170311) (gnomAD_exome_OTH)	gnomAD SAS exome allele frequency (version Annovar - 20170311) (gnomAD_exome_SAS)	gnomAD AFR genome allele frequency (version Annovar - 20170311) (gnomAD_genome_AFR)	gnomAD ALL genome allele frequency (version Annovar - 20170311) (gnomAD_genome_ALL)	gnomAD AMR genome allele frequency (version Annovar - 20170311) (gnomAD_genome_AMR)	gnomAD ASJ genome allele frequency (version Annovar - 20170311) (gnomAD_genome_ASJ)	gnomAD EAS genome allele frequency (version Annovar - 20170311) (gnomAD_genome_EAS)	gnomAD FIN genome allele frequency (version Annovar - 20170311) (gnomAD_genome_FIN)	gnomAD NFE genome allele frequency (version Annovar - 20170311) (gnomAD_genome_NFE)	gnomAD OTH genome allele frequency (version Annovar - 20170311) (gnomAD_genome_OTH)	RVIS Percentile rank - version 3 12Mar16 (RVIS_percent)	RVIS Raw score - version 3 12Mar16 (RVIS_raw)	Variant class (VC)	Variant function type (VFT)	Coding variant type (VT)	Segregation Allele Count	Segregation Allele Frequency
12	40709172	T	C	12:40709172:T:C	intronic:LRRK2:NM_198578	LRRK2																		6.51	-1.13	SNP	intronic		352	0.00284091
12	40709180	T	C	12:40709180:T:C	intronic:LRRK2:NM_198578	LRRK2																		6.51	-1.13	SNP	intronic		346	0.00289017
12	40709181	T	C	12:40709181:T:C	intronic:LRRK2:NM_198578	LRRK2																		6.51	-1.13	SNP	intronic		348	0.00287356
12	40713818	C	T	rs760912433:C:T	exonic:nonsynonymous_SNV:LRRK2:NM_198578:exon34:c.C4856T:p.P1619L	LRRK2	0	8.18e-06	3.008e-05	0	0	0	8.998e-06	0	0									6.51	-1.13	SNP	exonic	nonsynonymous_SNV	352	0.00568182
12	40713821	A	G	12:40713821:A:G	exonic:nonsynonymous_SNV:LRRK2:NM_198578:exon34:c.A4859G:p.K1620R	LRRK2																		6.51	-1.13	SNP	exonic	nonsynonymous_SNV	352	0.00284091
12	40713824	A	G	12:40713824:A:G	exonic:nonsynonymous_SNV:LRRK2:NM_198578:exon34:c.A4862G:p.H1621R	LRRK2																		6.51	-1.13	SNP	exonic	nonsynonymous_SNV	352	0.00284091
12	40713825	C	A	rs765275134:C:A	exonic:nonsynonymous_SNV:LRRK2:NM_198578:exon34:c.C4863A:p.H1621Q	LRRK2	0	2.037e-05	0	0.0004	0	0	8.98e-06	0	0									6.51	-1.13	SNP	exonic	nonsynonymous_SNV	352	0.00284091
12	40713826	C	A	12:40713826:C:A	exonic:nonsynonymous_SNV:LRRK2:NM_198578:exon34:c.C4864A:p.P1622T	LRRK2																		6.51	-1.13	SNP	exonic	nonsynonymous_SNV	352	0.00284091
12	40713827	C	T	rs751492506:C:T	exonic:nonsynonymous_SNV:LRRK2:NM_198578:exon34:c.C4865T:p.P1622L	LRRK2																		6.51	-1.13	SNP	exonic	nonsynonymous_SNV	352	0.00284091
12	40713828	T	C	12:40713828:T:C	exonic:synonymous_SNV:LRRK2:NM_198578:exon34:c.T4866C:p.P1622P	LRRK2																		6.51	-1.13	SNP	exonic	synonymous_SNV	352	0.00284091
12	40713829	A	G	12:40713829:A:G	exonic:nonsynonymous_SNV:LRRK2:NM_198578:exon34:c.A4867G:p.K1623E	LRRK2																		6.51	-1.13	SNP	exonic	nonsynonymous_SNV	350	0.00285714
12	40716042	A	C	rs73097447:A:C	intronic:LRRK2:NM_198578	LRRK2										0.04	0.0116	0.0024	0.0066	0	0	0.0002	0.0031	6.51	-1.13	SNP	intronic		348	0.00287356
12	40716092	G	T	12:40716092:G:T	intronic:LRRK2:NM_198578	LRRK2	0	1.22e-05	8.935e-05	0	0	0	0	0	0									6.51	-1.13	SNP	intronic		348	0.00574713
